# Supplementary material for: 4-(4-Chloro­phen­yl)-5-phenyl­isoxazole
Source: Acta Crystallogr Sect E Struct Rep Online. 2009 Sep 5;65(Pt 10):o2324. doi: 10.1107/S1600536809034254 (PMC2970474; doi:10.1107/S1600536809034254)
Supplement: Supplementary file 2 [file e-65-o2324-Isup2.hkl]

#
# h,k,l, Fc-squared, Fo-squared, sigma(Fo-squared) and status flag
#
data_I
_shelx_title ' KS105'
_shelx_refln_list_code          4
_shelx_F_calc_maximum      167.93
_exptl_crystal_F_000       528.00
_reflns_d_resolution_high  0.8403
 
loop_
 _symmetry_equiv_pos_as_xyz
 'x, y, z'
 '-x, y+1/2, -z+1/2'
 '-x, -y, -z'
 'x, -y-1/2, z-1/2'
 
_cell_length_a     6.5535
_cell_length_b    25.9664
_cell_length_c     7.4721
_cell_angle_alpha  90.000
_cell_angle_beta  106.171
_cell_angle_gamma  90.000
 
_shelx_F_squared_multiplier     1.000
 
loop_
 _refln_index_h
 _refln_index_k
 _refln_index_l
 _refln_F_squared_calc
 _refln_F_squared_meas
 _refln_F_squared_sigma
 _refln_observed_status
   1   0   0     1392.76     1331.83     11.12 o
   4   0   0        0.37        1.19      0.34 o
   5   0   0       12.81       12.84      0.69 o
   6   0   0      202.96      239.08      5.76 o
   7   0   0        6.27        8.39      0.69 o
   1   1   0      251.24      253.27     12.44 o
   2   1   0      689.56      754.54     12.69 o
   3   1   0     1038.35     1129.09     18.89 o
   4   1   0      113.17      126.80      4.58 o
   5   1   0        0.57        1.22      0.33 o
   6   1   0       65.41       87.08      2.55 o
   7   1   0        3.88        5.63      0.36 o
   1   2   0     3021.58     2824.07     17.43 o
   2   2   0      863.74      881.06     13.58 o
   3   2   0       26.86       30.86      1.34 o
   4   2   0        5.58        1.99      0.40 o
   5   2   0       49.04       56.41      2.04 o
   6   2   0       18.33       22.66      0.89 o
   7   2   0        0.05        0.16      0.34 o
   1   3   0      286.30      275.33      5.56 o
   2   3   0     1078.32     1172.10     15.87 o
   3   3   0       30.79       38.39      1.79 o
   4   3   0       18.87       26.70      0.92 o
   5   3   0       29.10       36.96      1.45 o
   6   3   0       13.37       16.06      0.76 o
   7   3   0        7.85       10.53      0.61 o
   0   4   0     2098.52     2041.29     13.46 o
   1   4   0     1485.40     1421.75     13.38 o
   2   4   0        3.60        3.38      0.25 o
   3   4   0        4.15        4.56      0.40 o
   4   4   0       15.69       20.73      0.83 o
   5   4   0       32.67       35.93      1.37 o
   6   4   0        1.82        2.88      0.52 o
   7   4   0        2.33        3.04      0.60 o
   1   5   0      338.87      306.73      6.55 o
   2   5   0       90.79       89.14      3.21 o
   3   5   0     2902.56     3146.88     32.98 o
   4   5   0       88.76       78.50      3.26 o
   5   5   0       12.26       13.87      0.67 o
   6   5   0        7.36        7.56      0.78 o
   7   5   0       35.46       48.13      1.92 o
   0   6   0    28199.09    28381.61     74.68 o
   1   6   0      261.96      292.01      6.80 o
   2   6   0     1364.33     1513.00     19.44 o
   3   6   0      183.96      266.75      9.91 o
   4   6   0      192.92      156.87      7.81 o
   5   6   0      133.79      128.35      5.25 o
   6   6   0       28.47       34.93      1.30 o
   7   6   0        0.07        0.25      0.51 o
   1   7   0     2868.37     2571.12     21.74 o
   2   7   0       67.07       74.91      2.97 o
   3   7   0       18.35       10.83      0.54 o
   4   7   0      121.60       93.87      3.40 o
   5   7   0        8.64        8.92      0.61 o
   6   7   0       21.24       25.85      0.99 o
   7   7   0        0.54        2.46      0.45 o
   0   8   0     1455.98     1395.97     15.60 o
   1   8   0        2.10        2.46      0.22 o
   2   8   0       91.34       98.47      3.57 o
   3   8   0      144.90      172.22      8.13 o
   4   8   0        0.14        0.38      0.33 o
   5   8   0        9.15       11.41      0.65 o
   6   8   0       78.87       87.25      3.26 o
   7   8   0        2.14        1.48      0.51 o
   1   9   0      326.05      271.76      7.74 o
   2   9   0     1077.48     1091.65     17.62 o
   3   9   0       30.21       32.65      1.56 o
   4   9   0        2.03        2.71      0.40 o
   5   9   0        3.10        4.52      0.52 o
   6   9   0        0.61        0.56      0.45 o
   7   9   0       22.89       29.70      0.94 o
   0  10   0     1029.92      932.18     14.28 o
   1  10   0       15.68       17.49      0.85 o
   2  10   0        4.24        1.92      0.27 o
   3  10   0       67.48       81.09      3.28 o
   4  10   0       69.10       50.41      2.08 o
   5  10   0        6.46        9.40      0.60 o
   6  10   0        0.25        0.40      0.38 o
   7  10   0       10.80       16.60      0.71 o
   1  11   0       66.67       47.01      1.85 o
   2  11   0      131.29      143.72      6.96 o
   3  11   0      526.99      622.92     14.61 o
   4  11   0       86.48       77.08      3.09 o
   5  11   0        0.12        0.49      0.34 o
   6  11   0       19.04       19.90      0.81 o
   7  11   0        7.43       10.72      0.60 o
   0  12   0     1303.40     1211.29     17.99 o
   1  12   0      198.23      202.99     15.88 o
   2  12   0      202.44      196.11      8.46 o
   3  12   0        0.31        0.87      0.27 o
   4  12   0       33.55       29.87      1.28 o
   5  12   0       33.86       36.07      1.47 o
   6  12   0       34.60       37.75      1.27 o
   1  13   0     1689.74     1759.96     95.24 o
   2  13   0      115.35      106.23      3.97 o
   3  13   0      116.84      109.27      4.02 o
   4  13   0       90.23       77.60      3.11 o
   5  13   0       12.26       15.93      0.72 o
   6  13   0        3.43        3.87      0.51 o
   0  14   0     1052.76     1125.34     18.72 o
   1  14   0      289.10      346.95      7.77 o
   2  14   0        2.75        3.71      0.38 o
   3  14   0      151.64      146.95      6.83 o
   4  14   0       60.10       52.45      2.06 o
   5  14   0       33.75       37.19      1.30 o
   6  14   0        0.01        0.02      0.42 o
   1  15   0        1.99        0.86      0.23 o
   2  15   0      139.49      136.90      6.56 o
   3  15   0      226.91      228.89      8.12 o
   4  15   0        6.40        6.17      0.78 o
   5  15   0        5.77        6.49      0.69 o
   6  15   0        0.37        0.67      0.34 o
   0  16   0      281.75      230.01      8.45 o
   1  16   0      176.10      168.47     10.70 o
   2  16   0       17.11       18.58      0.80 o
   3  16   0        0.17       -0.27      0.31 o
   4  16   0       31.33       27.37      1.05 o
   5  16   0       15.64       18.85      0.85 o
   6  16   0        9.80       13.42      0.67 o
   1  17   0        3.49        6.02      0.37 o
   2  17   0        3.25        3.26      0.42 o
   3  17   0       58.25       59.27      2.30 o
   4  17   0       89.57       75.46      2.86 o
   5  17   0       33.42       35.06      1.19 o
   6  17   0        8.87       11.97      0.65 o
   0  18   0      344.09      290.82      8.85 o
   1  18   0       27.25       28.68      2.52 o
   2  18   0      250.39      215.99      7.59 o
   3  18   0        0.19        0.33      0.33 o
   4  18   0       86.95       68.89      2.50 o
   5  18   0       12.22       14.52      0.72 o
   6  18   0       44.99       50.70      1.72 o
   1  19   0       38.48       36.33      1.24 o
   2  19   0      223.75      205.51      7.05 o
   3  19   0        0.17        0.16      0.38 o
   4  19   0        0.93        0.80      0.42 o
   5  19   0       22.38       29.99      0.99 o
   0  20   0        1.37        1.03      0.33 o
   1  20   0       13.20       16.80      2.61 o
   2  20   0        8.18        7.65      0.61 o
   3  20   0       13.90       17.71      0.81 o
   4  20   0        3.59        3.80      0.52 o
   5  20   0        5.27        7.41      0.56 o
   1  21   0      430.61      422.18     25.90 o
   2  21   0        1.38        2.06      0.42 o
   3  21   0        0.68        1.39      0.42 o
   4  21   0        4.02        2.57      0.80 o
   5  21   0        0.72        1.09      0.38 o
   0  22   0       48.86       49.37      1.99 o
   1  22   0       53.83       59.32      7.17 o
   2  22   0       25.43       21.13      0.87 o
   3  22   0        6.66        5.70      0.71 o
   4  22   0        0.01        0.16      0.49 o
   5  22   0        9.26       12.15      0.74 o
   1  23   0       30.11       30.71      3.88 o
   2  23   0       39.64       32.15      1.39 o
   3  23   0       70.78       65.98      2.03 o
   4  23   0        8.15        5.81      0.65 o
   5  23   0        0.18       -0.09      0.29 o
   0  24   0      188.00      185.52      5.43 o
   1  24   0        2.10        3.48      0.69 o
   2  24   0       54.82       47.51      1.77 o
   3  24   0        3.99        4.72      0.63 o
   4  24   0        0.04       -0.05      0.40 o
   1  25   0       48.96       52.15      7.72 o
   2  25   0       24.44       24.22      0.94 o
   3  25   0        9.65       11.03      0.76 o
   4  25   0        5.18        5.44      0.65 o
   0  26   0       40.84       44.25      1.52 o
   1  26   0        1.29        2.82      1.37 o
   2  26   0        1.05        1.16      0.43 o
   3  26   0        2.45        1.30      0.45 o
   4  26   0        2.08        1.75      0.45 o
   1  27   0       94.31      104.34     18.65 o
   2  27   0       29.74       25.02      0.90 o
   3  27   0        8.87        8.75      0.63 o
   0  28   0       37.01       34.15      1.16 o
   1  28   0        0.80        3.90      0.43 o
   2  28   0        1.43        1.66      0.45 o
   3  28   0        6.86        6.69      0.63 o
   1  29   0       39.95       39.17      8.40 o
   2  29   0        0.10        0.96      0.40 o
   0  30   0       35.14       40.63      1.68 o
   1  30   0       20.63       21.00      2.96 o
  -7   1   1        6.54        8.21      0.44 o
  -6   1   1       43.91       49.65      1.25 o
  -5   1   1      174.19      172.18      4.68 o
  -4   1   1       28.40       32.04      2.08 o
  -3   1   1      563.75      578.43     25.88 o
  -2   1   1        4.05        4.05      0.28 o
  -1   1   1      541.66      579.70     30.26 o
   0   1   1      141.26      139.57      4.69 o
   1   1   1    12986.34    13442.92    520.06 o
   2   1   1        9.08       10.01      1.18 o
   3   1   1     1140.32     1376.93     22.24 o
   4   1   1       17.41       21.87      2.46 o
   5   1   1        6.50        7.68      0.41 o
   6   1   1        0.07        0.44      0.22 o
   7   1   1        1.13        1.62      0.41 o
  -7   2   1       53.28       67.62      2.46 o
  -6   2   1        1.86        2.26      0.52 o
  -5   2   1      157.21      166.54      6.30 o
  -4   2   1      120.77      114.22      4.33 o
  -1   2   1     2905.28     2904.59     18.59 o
   0   2   1     1233.76     1151.70      7.18 o
   1   2   1       71.33       81.23      2.55 o
   2   2   1      351.08      428.28     10.46 o
   3   2   1       19.61       14.91      0.78 o
   5   2   1       82.38       95.11      4.61 o
   6   2   1        0.21        0.24      0.47 o
   7   2   1       35.21       55.46      1.90 o
  -7   3   1        8.21        8.52      0.58 o
  -6   3   1       59.74       69.91      2.23 o
  -5   3   1       33.12       38.49      1.66 o
  -4   3   1      234.07      212.15      9.37 o
  -3   3   1        1.11        3.27      0.34 o
  -1   3   1      131.03      134.01      4.16 o
   0   3   1      328.95      294.79      3.85 o
   1   3   1    20638.34    19510.62     64.34 o
   2   3   1     1398.74     1432.84     19.26 o
   3   3   1      895.42     1022.92     19.45 o
   4   3   1        0.79        1.50      0.54 o
   5   3   1        1.72        4.03      0.49 o
   6   3   1        0.34        1.21      0.34 o
   7   3   1       13.23       21.43      0.83 o
  -7   4   1       41.84       46.47      1.41 o
  -6   4   1        1.40        0.61      0.40 o
  -5   4   1       37.74       33.11      1.39 o
  -4   4   1       80.19       76.79      3.24 o
  -1   4   1       68.76       66.58      3.10 o
   0   4   1      549.55      476.83      5.25 o
   1   4   1     4012.76     3971.28     26.27 o
   2   4   1      111.91       97.96      3.59 o
   3   4   1      116.84      140.75      5.00 o
   4   4   1      157.72      161.43      5.05 o
   5   4   1        3.82        3.94      0.52 o
   6   4   1        0.05        0.43      0.34 o
   7   4   1       18.50       28.70      0.90 o
  -7   5   1        6.52        8.27      0.60 o
  -6   5   1       64.99       66.74      2.24 o
  -5   5   1      313.12      332.54      8.45 o
  -4   5   1       31.79       39.15      1.32 o
  -2   5   1       89.75      109.38      4.98 o
  -1   5   1      187.64      173.72      5.07 o
   0   5   1      153.65      129.41      2.95 o
   1   5   1     2625.90     2419.99     20.97 o
   2   5   1       41.64       51.95      2.10 o
   3   5   1      719.41      810.78     17.46 o
   4   5   1       14.74       16.69      0.76 o
   5   5   1       87.33      109.14      4.63 o
   6   5   1        7.48        9.60      0.61 o
   7   5   1        5.00        5.97      0.52 o
  -7   6   1        0.69        0.27      0.36 o
  -6   6   1      251.29      278.93      6.05 o
  -5   6   1        6.33        4.18      0.52 o
  -4   6   1       84.05       76.38      2.97 o
  -3   6   1        0.21       -0.07      0.33 o
  -2   6   1     1255.78     1343.31     18.01 o
  -1   6   1      403.09      392.64      8.06 o
   0   6   1     3891.20     3684.90     59.62 o
   1   6   1     6392.38     6127.61     35.70 o
   2   6   1        0.20        0.29      0.20 o
   3   6   1       36.88       39.48      1.77 o
   4   6   1        1.91        1.23      0.38 o
   5   6   1       28.62       33.83      1.48 o
   6   6   1        8.66       12.77      0.72 o
   7   6   1        3.91        5.41      0.54 o
  -7   7   1       10.86       15.23      0.71 o
  -6   7   1       73.72       91.95      3.46 o
  -5   7   1       13.02       10.85      0.61 o
  -4   7   1      210.64      219.58      8.97 o
  -3   7   1      161.44      169.28      8.14 o
  -2   7   1       34.50       35.75      1.57 o
  -1   7   1      532.94      476.59      9.33 o
   0   7   1      871.05      883.90      8.69 o
   1   7   1     3361.85     3107.55     25.88 o
   2   7   1        8.78        9.19      0.43 o
   3   7   1       50.71       52.89      2.33 o
   4   7   1       32.28       30.92      1.28 o
   5   7   1       29.67       36.36      1.47 o
   6   7   1       33.48       47.83      1.59 o
   7   7   1        0.04       -0.33      0.33 o
  -7   8   1       82.70      102.95      2.71 o
  -6   8   1      117.13      127.23      3.98 o
  -5   8   1       62.60       65.44      2.48 o
  -4   8   1       28.65       21.94      1.12 o
  -3   8   1      173.09      171.75      8.14 o
  -2   8   1      534.08      490.76     11.55 o
  -1   8   1     1097.18     1031.95     14.55 o
   0   8   1     3276.99     3019.72     27.27 o
   1   8   1      103.18       97.90      3.35 o
   2   8   1      206.38      192.84      7.67 o
   3   8   1        0.56        2.57      0.52 o
   4   8   1      203.19      185.50      7.90 o
   5   8   1       26.09       34.02      1.50 o
   6   8   1        0.02       -0.02      0.34 o
  -7   9   1        5.63        4.61      0.49 o
  -6   9   1        2.91        6.24      0.65 o
  -5   9   1       79.70       77.67      2.73 o
  -4   9   1      295.31      298.26     10.23 o
  -3   9   1      246.49      235.15      9.48 o
  -2   9   1      609.57      697.80     14.18 o
  -1   9   1     1646.15     1618.98     19.19 o
   0   9   1       14.83       18.01      0.51 o
   1   9   1     4210.29     3987.50     31.90 o
   2   9   1       76.11       90.12      3.53 o
   3   9   1       33.88       30.39      1.47 o
   4   9   1        8.11        8.63      0.69 o
   5   9   1        1.11        1.83      0.40 o
   6   9   1        0.44        0.69      0.40 o
  -7  10   1       56.11       76.09      2.28 o
  -6  10   1       14.41       14.98      0.71 o
  -5  10   1       87.63       91.68      4.18 o
  -4  10   1        6.76        7.99      0.60 o
  -3  10   1      507.29      560.84     14.02 o
  -2  10   1      348.98      282.28      9.34 o
  -1  10   1        0.23        0.76      0.70 o
   0  10   1      158.88      216.32      5.31 o
   1  10   1       55.87       49.91      1.81 o
   2  10   1     2139.01     2097.03     27.07 o
   3  10   1       54.12       54.52      2.42 o
   4  10   1      150.39      116.30      4.00 o
   5  10   1       24.68       33.06      1.28 o
   6  10   1       12.82       18.01      0.78 o
  -7  11   1        3.83        4.43      0.49 o
  -6  11   1        0.26        0.65      0.34 o
  -5  11   1       28.36       27.08      0.99 o
  -4  11   1       12.03       11.67      0.69 o
  -3  11   1        0.38        0.24      0.24 o
  -2  11   1      162.23      159.05      7.34 o
  -1  11   1      136.98      136.37      3.79 o
   0  11   1      156.19      166.19      4.66 o
   1  11   1        8.46       11.76      0.47 o
   2  11   1       19.57       22.23      0.96 o
   3  11   1        7.65        8.81      0.52 o
   4  11   1        2.33        2.66      0.49 o
   5  11   1        9.93       12.10      0.69 o
   6  11   1        7.17        9.31      0.67 o
  -7  12   1       13.25       13.28      0.65 o
  -6  12   1       35.19       41.26      1.32 o
  -5  12   1        0.56        0.85      0.34 o
  -4  12   1       22.95       26.82      1.43 o
  -3  12   1       13.42       10.42      0.56 o
  -2  12   1      742.63      791.28     16.74 o
  -1  12   1      535.64      557.91     13.18 o
   0  12   1       35.01       33.26      0.98 o
   1  12   1      826.97      844.73     90.94 o
   2  12   1      145.59      130.19      4.75 o
   3  12   1       12.54       13.33      0.63 o
   4  12   1        2.51        1.70      0.45 o
   5  12   1        3.77        5.10      0.49 o
   6  12   1        0.27        0.31      0.34 o
  -6  13   1       55.49       62.52      2.61 o
  -5  13   1       94.56       95.02      3.96 o
  -4  13   1      195.53      204.62      7.63 o
  -3  13   1       66.18       62.50      2.46 o
  -2  13   1       15.08       17.94      0.81 o
  -1  13   1      361.42      350.33     10.50 o
   0  13   1      588.81      551.71      9.24 o
   1  13   1     1952.61     2020.41    230.42 o
   2  13   1       64.02       52.55      2.14 o
   3  13   1       21.80       21.16      0.80 o
   4  13   1        5.54        4.68      0.56 o
   5  13   1        3.52        4.47      0.45 o
   6  13   1        0.35        0.31      0.36 o
  -6  14   1       51.12       53.67      2.30 o
  -5  14   1       40.75       43.56      1.57 o
  -4  14   1       36.90       39.83      1.56 o
  -3  14   1       50.36       48.16      1.86 o
  -2  14   1      650.40      629.97     14.21 o
  -1  14   1       22.76       22.72      0.61 o
   0  14   1      915.38      829.82     23.65 o
   1  14   1        3.33        5.00      0.65 o
   2  14   1      142.37      123.56      4.29 o
   3  14   1      150.77      129.50      6.14 o
   4  14   1      130.30       94.29      3.35 o
   5  14   1       15.85       24.04      0.92 o
   6  14   1        1.52        1.61      0.40 o
  -6  15   1        9.76       14.49      0.69 o
  -5  15   1      201.36      221.76      5.38 o
  -4  15   1       89.07       74.96      2.84 o
  -3  15   1       15.37       13.87      0.69 o
  -2  15   1       56.98       76.18      2.70 o
  -1  15   1     1318.97     1333.80     20.72 o
   0  15   1      142.55      114.91      5.59 o
   1  15   1      863.66      801.98     54.87 o
   2  15   1       87.77       78.87      2.88 o
   3  15   1      111.60      107.37      3.60 o
   4  15   1       30.51       23.41      0.94 o
   5  15   1       15.93       24.74      0.89 o
   6  15   1        1.03        1.16      0.43 o
  -6  16   1        0.75        1.28      0.38 o
  -5  16   1        9.86       12.41      0.67 o
  -4  16   1      243.20      229.07      7.14 o
  -3  16   1      156.37      163.10      6.81 o
  -2  16   1       10.62       13.66      0.71 o
  -1  16   1      146.73      160.44      7.77 o
   0  16   1       59.27       43.36      1.31 o
   1  16   1       72.95       76.18      7.49 o
   2  16   1      276.81      236.76      8.18 o
   3  16   1      201.12      189.29      7.05 o
   4  16   1       13.44        9.13      0.71 o
   5  16   1        8.32       12.41      0.72 o
   6  16   1        8.80       12.97      0.65 o
  -6  17   1        0.05        0.33      0.34 o
  -5  17   1        7.38        4.90      0.51 o
  -4  17   1      115.57      117.94      5.05 o
  -3  17   1      243.79      267.87      7.95 o
  -2  17   1      154.81      163.92      6.88 o
  -1  17   1      248.26      243.80      6.07 o
   0  17   1       26.90       28.52      0.91 o
   1  17   1        2.55        3.86      0.31 o
   2  17   1      267.14      224.00      7.68 o
   3  17   1       25.12       21.63      0.89 o
   4  17   1        1.16        1.43      0.49 o
   5  17   1        2.02        2.19      0.45 o
  -6  18   1        5.41        5.48      0.51 o
  -5  18   1       15.20       17.60      0.80 o
  -4  18   1       26.79       25.99      1.05 o
  -3  18   1      123.65      113.55      5.32 o
  -2  18   1       93.34       95.49      3.49 o
  -1  18   1       29.55       33.90      1.00 o
   0  18   1       22.46       22.83      1.37 o
   1  18   1       72.32       66.02      6.93 o
   2  18   1        0.18        0.07      0.42 o
   3  18   1        9.05        9.02      0.69 o
   4  18   1        0.58        0.05      0.47 o
   5  18   1        0.67        1.01      0.42 o
  -6  19   1       16.25       20.00      0.76 o
  -5  19   1      132.06      136.54      3.48 o
  -4  19   1       69.17       65.15      2.28 o
  -3  19   1      265.36      282.79      7.48 o
  -2  19   1      121.16      113.57      5.47 o
  -1  19   1      117.32      124.35      4.37 o
   0  19   1      263.05      271.06     12.80 o
   1  19   1      291.55      299.08     32.15 o
   2  19   1      128.69      115.42      5.16 o
   3  19   1       46.65       47.04      1.81 o
   4  19   1        0.00       -0.02      0.42 o
   5  19   1        6.21        7.56      0.61 o
  -5  20   1       22.66       24.96      0.90 o
  -4  20   1        0.05        0.83      0.45 o
  -3  20   1       58.16       55.58      1.88 o
  -2  20   1      168.21      152.50      5.72 o
  -1  20   1        2.68        2.82      0.33 o
   0  20   1       80.18       70.96      1.76 o
   1  20   1       28.01       29.87      3.45 o
   2  20   1      137.59      114.59      5.14 o
   3  20   1        9.02        7.56      0.78 o
   4  20   1       37.95       25.23      1.07 o
   5  20   1        9.86       12.90      0.69 o
  -5  21   1       75.67       87.42      2.59 o
  -4  21   1       28.12       21.90      0.98 o
  -3  21   1        0.63        0.18      0.58 o
  -2  21   1        9.11        7.56      0.63 o
  -1  21   1       78.87       94.04      4.41 o
   0  21   1       88.17       88.89      3.28 o
   1  21   1      223.91      246.61     40.89 o
   2  21   1       31.95       29.25      1.19 o
   3  21   1       12.51       10.40      0.74 o
   4  21   1        0.01       -0.36      0.43 o
   5  21   1        0.00        0.07      0.34 o
  -5  22   1        9.45       11.45      0.71 o
  -4  22   1       16.68       14.38      0.92 o
  -3  22   1        2.44        2.21      0.47 o
  -2  22   1       22.34       22.28      0.87 o
  -1  22   1        2.37        3.30      0.45 o
   0  22   1        1.58        0.75      0.34 o
   1  22   1        5.10        2.46      1.09 o
   2  22   1       32.44       26.43      1.09 o
   3  22   1        3.82        3.44      0.49 o
   4  22   1        0.24       -0.25      0.45 o
  -5  23   1        2.78        2.48      0.52 o
  -4  23   1        5.68        4.61      0.80 o
  -3  23   1        0.32       -0.18      0.43 o
  -2  23   1       40.08       39.33      1.54 o
  -1  23   1      141.35      142.50     15.44 o
   0  23   1       19.63       16.03      0.54 o
   1  23   1      202.85      212.09     42.65 o
   2  23   1       29.37       22.72      0.94 o
   3  23   1        5.26        4.88      0.60 o
   4  23   1        0.32        0.09      0.51 o
  -4  24   1        0.22        0.47      0.40 o
  -3  24   1       23.68       23.10      0.92 o
  -2  24   1        8.03        6.98      0.61 o
  -1  24   1        9.95        7.53      0.66 o
   0  24   1       50.33       48.15      1.43 o
   1  24   1       15.86       15.25      2.60 o
   2  24   1      151.01      108.61      3.84 o
   3  24   1       15.17       14.31      0.80 o
   4  24   1       12.42        8.54      0.78 o
  -4  25   1        1.39        0.85      0.45 o
  -3  25   1        3.13        4.72      0.58 o
  -2  25   1        1.22        1.63      0.52 o
  -1  25   1       10.82       12.60      0.54 o
   0  25   1        0.04        0.15      0.29 o
   1  25   1       46.84       45.45      9.63 o
   2  25   1       10.20        6.24      0.65 o
   3  25   1        0.09       -0.33      0.33 o
   4  25   1        0.42        0.43      0.42 o
  -4  26   1        0.05        0.02      0.40 o
  -3  26   1       20.49       23.24      0.94 o
  -2  26   1       25.55       23.42      0.92 o
  -1  26   1        0.30       -0.06      0.29 o
   0  26   1        0.60        1.12      0.27 o
   1  26   1        5.07        5.80      0.94 o
   2  26   1       37.69       31.20      1.05 o
   3  26   1        0.02        0.24      0.38 o
  -3  27   1        0.85        0.52      0.36 o
  -2  27   1        1.86        2.50      0.45 o
  -1  27   1        0.00        0.03      0.29 o
   0  27   1        7.13        9.94      1.18 o
   1  27   1       41.37       37.49      8.47 o
   2  27   1        1.80        3.27      0.47 o
   3  27   1        0.76       -0.02      0.42 o
  -3  28   1        0.04        0.00      0.45 o
  -2  28   1        3.69        3.15      0.43 o
  -1  28   1       12.14       16.14      1.98 o
   0  28   1        4.42        6.66      0.39 o
   1  28   1        0.08        0.00      0.30 o
   2  28   1        5.70        4.63      0.49 o
  -2  29   1        0.01       -0.16      0.40 o
  -1  29   1        0.36        0.21      0.27 o
   0  29   1        2.65        3.21      0.45 o
   1  29   1        7.09        9.17      2.14 o
   2  29   1        3.23        1.74      0.54 o
  -1  30   1        0.07        0.40      0.24 o
   0  30   1        7.78        9.91      0.45 o
   1  30   1        7.25        8.91      2.74 o
  -7   0   2        3.11        3.82      0.47 o
  -6   0   2      677.35      672.44     10.07 o
  -5   0   2      934.99      896.13     14.58 o
  -4   0   2      507.72      480.25     13.10 o
  -3   0   2     2482.59     2752.18     31.36 o
  -2   0   2      437.03      439.33     10.31 o
  -1   0   2    10553.67    11285.69    685.81 o
   0   0   2    11016.54    11744.44    399.42 o
   1   0   2     3806.27     3978.27     27.30 o
   2   0   2     2398.56     2748.22     29.77 o
   3   0   2        3.19        2.26      0.43 o
   5   0   2        3.66        6.28      0.58 o
   6   0   2        1.14        2.26      0.43 o
  -7   1   2       20.30       23.55      0.65 o
  -6   1   2      289.34      300.75      5.42 o
  -5   1   2        3.34        5.47      0.73 o
  -4   1   2       21.04       19.51      0.79 o
  -3   1   2       12.69       13.83      1.07 o
  -2   1   2     1082.48     1069.61     11.16 o
  -1   1   2     4299.57     4527.29    144.81 o
   0   1   2     1929.28     1968.23     47.56 o
   1   1   2      257.03      227.25      6.42 o
   2   1   2      559.86      667.23     10.59 o
   3   1   2       86.63      131.68      3.39 o
   4   1   2        2.16        2.46      0.82 o
   5   1   2       54.25       91.94      2.86 o
   6   1   2       12.67       18.42      0.57 o
  -7   2   2        3.65        5.88      0.69 o
  -6   2   2        1.46        2.71      0.58 o
  -5   2   2      756.36      714.77     13.14 o
  -4   2   2      191.12      198.27      8.62 o
  -3   2   2      199.63      208.55      9.14 o
  -2   2   2       22.55       21.13      0.90 o
  -1   2   2     2088.75     2079.02     27.61 o
   0   2   2     5371.40     5359.85     84.32 o
   1   2   2     3809.41     3991.97     21.06 o
   2   2   2      270.10      298.50     10.18 o
   3   2   2        5.21        6.91      0.52 o
   4   2   2       23.98       28.31      1.03 o
   5   2   2       23.85       35.16      1.37 o
   6   2   2        0.01        0.74      0.36 o
  -7   3   2       40.74       41.26      1.37 o
  -6   3   2       18.81       19.73      0.83 o
  -5   3   2        0.78        2.01      0.45 o
  -4   3   2        1.48        5.03      0.40 o
  -2   3   2       87.51       91.76      3.24 o
  -1   3   2        1.65        1.13      0.37 o
   0   3   2     1190.59     1242.03     23.98 o
   1   3   2       10.37        7.85      0.76 o
   2   3   2      132.57      146.74      7.25 o
   3   3   2        0.45        0.02      0.33 o
   4   3   2      116.68      129.17      4.34 o
   5   3   2        9.91       17.04      0.81 o
   6   3   2        1.32        2.30      0.51 o
  -7   4   2       42.46       42.27      2.04 o
  -6   4   2       89.72       93.30      3.96 o
  -5   4   2       19.88       20.71      0.90 o
  -4   4   2        1.04        0.85      0.31 o
  -2   4   2        0.59        1.19      0.33 o
  -1   4   2      259.96      234.53      4.90 o
   0   4   2      360.71      334.19      5.49 o
   1   4   2       23.96       21.96      0.68 o
   2   4   2      843.92      934.95     17.81 o
   3   4   2      392.56      447.66     12.58 o
   4   4   2       36.41       35.31      1.56 o
   5   4   2        1.76        2.04      0.40 o
   6   4   2        0.00        0.18      0.31 o
  -7   5   2        0.66        0.92      0.43 o
  -6   5   2      330.86      360.51      7.03 o
  -5   5   2      153.02      150.56      5.99 o
  -4   5   2      106.42      128.30      4.58 o
  -2   5   2      507.56      491.76     11.26 o
  -1   5   2      977.53      869.54      9.68 o
   0   5   2       24.15       16.33      0.43 o
   1   5   2      587.74      580.50     12.81 o
   2   5   2      237.56      242.42      9.74 o
   3   5   2      154.01      167.29      5.29 o
   4   5   2       23.79       18.99      0.87 o
   5   5   2       11.47       21.25      0.90 o
   6   5   2        1.05        1.66      0.38 o
  -7   6   2       17.69       15.95      0.81 o
  -6   6   2       88.01       81.90      3.69 o
  -5   6   2      740.99      685.50     12.02 o
  -4   6   2      782.39      870.61     16.63 o
  -2   6   2     1143.53     1228.99     18.58 o
  -1   6   2        0.96        1.64      0.17 o
   0   6   2     1691.17     1609.19     12.91 o
   1   6   2      248.24      244.66      5.62 o
   2   6   2     1931.27     1930.97     25.74 o
   3   6   2        1.19        0.04      0.43 o
   4   6   2       92.98       83.81      3.38 o
   5   6   2        5.58        7.36      0.54 o
   6   6   2        2.09        3.56      0.43 o
  -7   7   2       21.05       21.02      0.83 o
  -6   7   2      233.22      236.81      5.67 o
  -5   7   2        1.20        1.72      0.43 o
  -4   7   2       66.93       61.24      2.35 o
  -2   7   2     1711.29     1840.77     23.25 o
  -1   7   2      973.40      887.95     29.82 o
   0   7   2      260.32      247.03      5.26 o
   1   7   2       27.37       13.94      0.47 o
   2   7   2      707.50      787.93     16.75 o
   3   7   2        0.45        0.80      0.34 o
   4   7   2       59.73       50.61      2.03 o
   5   7   2       41.54       65.47      2.12 o
   6   7   2        6.30        8.59      0.71 o
  -7   8   2       25.70       29.65      1.05 o
  -6   8   2       38.52       41.66      1.54 o
  -5   8   2       44.75       43.89      1.61 o
  -4   8   2       84.60       94.67      3.47 o
  -3   8   2       50.25       48.64      1.95 o
  -2   8   2       94.47       95.69      3.69 o
  -1   8   2      141.09      127.94     10.68 o
   0   8   2      191.40      209.23      5.07 o
   1   8   2      109.17      112.20      2.78 o
   2   8   2        0.31        0.72      0.29 o
   3   8   2       89.62       92.90      3.40 o
   4   8   2       53.93       47.42      2.19 o
   5   8   2        0.34       -0.07      0.36 o
   6   8   2        0.75        1.45      0.43 o
  -7   9   2       27.06       28.61      0.96 o
  -6   9   2        0.11        0.27      0.45 o
  -5   9   2       49.06       46.78      1.81 o
  -4   9   2      187.21      202.92      7.84 o
  -3   9   2       75.36       58.80      2.64 o
  -2   9   2       37.62       37.98      1.65 o
  -1   9   2       30.82       29.31      2.38 o
   0   9   2      567.19      581.82     16.82 o
   1   9   2     1226.73     1303.00     54.68 o
   2   9   2       19.58       20.66      0.89 o
   3   9   2       19.77       17.45      0.81 o
   4   9   2      109.02       80.02      3.17 o
   5   9   2        2.50        4.49      0.47 o
   6   9   2        2.99        4.20      0.49 o
  -7  10   2       39.34       41.22      1.68 o
  -6  10   2       44.75       47.43      1.59 o
  -5  10   2        0.14        1.16      0.40 o
  -4  10   2      196.08      186.26      7.32 o
  -3  10   2      338.03      373.83     11.85 o
  -2  10   2      206.70      218.49      8.97 o
  -1  10   2        2.85        3.66      1.26 o
   0  10   2       89.92       87.09      4.83 o
   1  10   2       12.61       11.38      0.35 o
   2  10   2      689.79      658.03     14.89 o
   3  10   2        1.03        1.56      0.43 o
   4  10   2       45.98       32.96      1.32 o
   5  10   2       14.16       19.84      0.87 o
   6  10   2        0.19       -0.43      0.43 o
  -7  11   2        1.37        1.01      0.45 o
  -6  11   2       82.99       98.99      3.26 o
  -5  11   2       74.19       75.06      3.85 o
  -4  11   2       32.45       38.37      1.61 o
  -3  11   2      131.95      136.75      4.89 o
  -2  11   2      230.30      225.89      9.23 o
  -1  11   2      171.69      125.75      3.26 o
   0  11   2      203.33      230.11     15.27 o
   1  11   2       34.31       23.58      1.80 o
   2  11   2        0.01        0.96      0.40 o
   3  11   2      332.32      311.06      9.39 o
   4  11   2       44.32       31.64      1.32 o
   5  11   2       61.64       99.09      3.40 o
   6  11   2        1.28        2.51      0.40 o
  -7  12   2        0.10        0.31      0.33 o
  -6  12   2       26.42       27.84      0.98 o
  -5  12   2        4.10        6.22      0.51 o
  -4  12   2      231.67      241.16      7.56 o
  -3  12   2      689.87      764.78     16.18 o
  -2  12   2      260.36      246.80      9.50 o
  -1  12   2       27.41       34.15      2.40 o
   0  12   2     1976.22     2001.29     67.17 o
   1  12   2      277.29      304.19     19.09 o
   2  12   2     1694.26     1517.28     21.87 o
   3  12   2        2.23        4.05      0.51 o
   4  12   2        7.45        6.22      0.61 o
   5  12   2        6.19        8.79      0.60 o
   6  12   2        1.96        3.89      0.47 o
  -7  13   2        0.00        0.00      0.45 o
  -6  13   2       86.38       91.47      2.90 o
  -5  13   2        8.16        7.31      0.54 o
  -4  13   2      240.35      229.13      7.12 o
  -3  13   2        8.34        5.05      0.52 o
  -2  13   2      280.75      287.04     10.06 o
  -1  13   2       73.62       59.78      1.76 o
   0  13   2      450.74      476.85     17.93 o
   1  13   2        0.50        4.95      1.78 o
   2  13   2       78.91       65.28      2.64 o
   3  13   2      296.62      270.87      8.45 o
   4  13   2       28.81       19.90      1.12 o
   5  13   2       25.00       37.95      1.34 o
   6  13   2        1.01        2.44      0.51 o
  -6  14   2        2.52        2.59      0.49 o
  -5  14   2        1.45        2.15      0.42 o
  -4  14   2       87.94       93.11      3.19 o
  -3  14   2        0.05       -0.33      0.33 o
  -2  14   2       64.73       72.58      2.88 o
  -1  14   2      318.18      380.14      8.17 o
   0  14   2       94.51       93.33      9.39 o
   1  14   2       94.38       94.72      7.67 o
   2  14   2        0.00        0.02      0.33 o
   3  14   2       63.12       52.15      2.04 o
   4  14   2       15.18        9.37      0.72 o
   5  14   2        0.08       -0.31      0.33 o
  -6  15   2       11.79       12.55      0.67 o
  -5  15   2       50.45       46.08      1.66 o
  -4  15   2       10.14       12.57      0.72 o
  -3  15   2      113.11      120.07      4.00 o
  -2  15   2       66.36       66.52      2.53 o
  -1  15   2      772.59      789.05     11.12 o
   0  15   2      110.82      132.99     16.19 o
   1  15   2      304.52      315.91     27.97 o
   2  15   2        6.48        5.21      0.51 o
   3  15   2        5.23        5.75      0.63 o
   4  15   2       76.64       41.00      1.39 o
   5  15   2        3.70        6.24      0.58 o
  -6  16   2        3.92        3.53      0.43 o
  -5  16   2       74.94       84.82      3.33 o
  -4  16   2      265.75      281.36      7.03 o
  -3  16   2       26.43       28.16      1.07 o
  -2  16   2        0.46        0.07      0.34 o
  -1  16   2      121.56      144.30      4.76 o
   0  16   2       12.98       17.00      0.54 o
   1  16   2       80.61       80.56     12.58 o
   2  16   2      534.50      450.37     10.46 o
   3  16   2       47.11       39.58      1.54 o
   4  16   2        7.50        4.77      0.67 o
   5  16   2        0.62        0.78      0.40 o
  -6  17   2        0.05        0.72      0.38 o
  -5  17   2       23.86       26.62      0.98 o
  -4  17   2        2.16        2.57      0.45 o
  -3  17   2       17.72       16.12      0.78 o
  -2  17   2       72.12       67.80      2.46 o
  -1  17   2       49.80       45.11      1.66 o
   0  17   2       19.04       20.47      0.54 o
   1  17   2       41.06       36.82      5.92 o
   2  17   2      241.79      201.53      7.12 o
   3  17   2      189.90      158.78      5.61 o
   4  17   2        5.52        2.71      0.52 o
   5  17   2       16.74       32.77      1.16 o
  -6  18   2        1.53        1.63      0.40 o
  -5  18   2       25.91       30.91      1.07 o
  -4  18   2      291.18      309.14      6.80 o
  -3  18   2      241.47      255.90      7.39 o
  -2  18   2      242.67      245.76      7.97 o
  -1  18   2      130.23      144.86      6.33 o
   0  18   2      210.18      230.83      5.35 o
   1  18   2        8.73        8.17      1.10 o
   2  18   2      604.78      478.62      9.95 o
   3  18   2      204.57      163.26      5.54 o
   4  18   2        4.40        1.39      0.54 o
   5  18   2       22.28       36.21      1.59 o
  -6  19   2        0.49        1.25      0.38 o
  -5  19   2        0.04       -0.27      0.36 o
  -4  19   2        0.06        0.02      0.51 o
  -3  19   2        9.07        8.30      0.65 o
  -2  19   2      154.77      170.83      6.36 o
  -1  19   2       64.20       64.41      1.71 o
   0  19   2       10.37       10.36      0.54 o
   1  19   2       61.16       51.02      9.86 o
   2  19   2      238.22      187.82      5.98 o
   3  19   2       45.70       31.04      1.16 o
   4  19   2        3.44        3.71      0.58 o
   5  19   2        3.92        5.53      0.51 o
  -5  20   2        4.19        3.73      0.47 o
  -4  20   2        2.58        4.65      0.56 o
  -3  20   2        2.00        2.30      0.49 o
  -2  20   2       71.39       78.02      2.70 o
  -1  20   2        6.90        5.38      0.39 o
   0  20   2       34.79       41.70      1.11 o
   1  20   2       89.58       87.54     14.80 o
   2  20   2       14.28       12.34      0.71 o
   3  20   2        0.97        1.79      0.51 o
   4  20   2        0.44        0.87      0.49 o
  -5  21   2       26.44       30.10      0.98 o
  -4  21   2        0.07        0.42      0.42 o
  -3  21   2       55.43       62.33      2.10 o
  -2  21   2      233.11      238.01      6.79 o
  -1  21   2      178.49      192.07      4.92 o
   0  21   2      107.04      104.89      5.19 o
   1  21   2       83.57       78.02     13.03 o
   2  21   2        9.30        6.73      0.56 o
   3  21   2        0.72        1.57      0.54 o
   4  21   2        1.92        0.56      0.60 o
  -5  22   2       21.43       26.82      0.89 o
  -4  22   2       22.14       22.52      0.89 o
  -3  22   2        1.55        1.54      0.47 o
  -2  22   2        0.29        0.81      0.43 o
  -1  22   2       75.57       72.74      2.11 o
   0  22   2        7.27        8.00      0.56 o
   1  22   2        8.86        8.42      1.41 o
   2  22   2        8.81        6.47      0.61 o
   3  22   2       12.37        7.29      0.61 o
   4  22   2        1.48        0.98      0.49 o
  -5  23   2        9.42       11.59      0.71 o
  -4  23   2       14.23       14.99      0.78 o
  -3  23   2        1.79        2.84      0.49 o
  -2  23   2       32.93       30.71      1.34 o
  -1  23   2       41.04       46.20      1.14 o
   0  23   2        6.80        7.34      0.59 o
   1  23   2        0.70        0.34      0.27 o
   2  23   2        5.36        4.01      0.56 o
   3  23   2       31.81       19.68      0.92 o
   4  23   2        0.14       -0.14      0.69 o
  -4  24   2       53.73       65.20      2.26 o
  -3  24   2       21.75       24.54      0.96 o
  -2  24   2       18.27       18.96      0.90 o
  -1  24   2       13.64       17.35      1.85 o
   0  24   2       20.23       24.33      2.50 o
   1  24   2       22.06       18.17      4.12 o
   2  24   2      193.74      123.21      3.75 o
   3  24   2        4.10        2.01      0.47 o
  -4  25   2        1.03        2.84      0.54 o
  -3  25   2        0.15        1.03      0.40 o
  -2  25   2        1.74        1.83      0.38 o
  -1  25   2        0.60        0.99      0.27 o
   0  25   2       35.38       33.85      4.48 o
   1  25   2        5.27        6.71      2.13 o
   2  25   2       34.55       25.34      0.96 o
   3  25   2        4.80        3.82      0.60 o
  -4  26   2        1.01        0.49      0.34 o
  -3  26   2        0.30        0.38      0.38 o
  -2  26   2       11.15       11.21      0.71 o
  -1  26   2        3.92        3.29      0.33 o
   0  26   2        1.21        0.94      0.26 o
   1  26   2        9.32        8.68      2.72 o
   2  26   2        0.96        1.16      0.38 o
   3  26   2        2.01        1.57      0.45 o
  -3  27   2        0.26       -0.20      0.49 o
  -2  27   2        4.11        3.36      0.51 o
  -1  27   2        4.40        4.23      0.36 o
   0  27   2       25.39       29.56      3.09 o
   1  27   2        1.53        1.39      0.50 o
   2  27   2        6.17        3.96      0.54 o
  -3  28   2        1.05        1.54      0.42 o
  -2  28   2        0.15       -0.22      0.49 o
  -1  28   2        0.23        0.88      0.24 o
   0  28   2       12.11       11.73      0.95 o
   1  28   2        0.34        0.09      0.23 o
   2  28   2        0.49        0.22      0.33 o
  -2  29   2       10.88       11.16      0.72 o
  -1  29   2        7.23        6.73      0.90 o
   0  29   2        8.20       10.47      0.50 o
   1  29   2        0.50        0.66      0.38 o
  -7   1   3        2.88        3.74      0.38 o
  -6   1   3        3.33        3.67      0.37 o
  -5   1   3      558.17      466.13      7.97 o
  -4   1   3      215.17      202.56      6.09 o
  -3   1   3     1119.26     1171.57     15.41 o
  -2   1   3     1413.00     1539.19     15.20 o
  -1   1   3       47.43       52.06      1.67 o
   0   1   3      957.25     1028.74     15.36 o
   1   1   3      472.60      569.22      6.51 o
   2   1   3      896.62     1107.83     24.24 o
   3   1   3      228.77      273.95     11.18 o
   4   1   3        1.10        0.57      0.76 o
   5   1   3        0.07       -0.25      0.29 o
   6   1   3        0.23        0.79      0.28 o
  -7   2   3       36.00       37.86      1.41 o
  -6   2   3        0.25        0.02      0.45 o
  -5   2   3      978.71      868.55     13.92 o
  -4   2   3      464.45      443.61     12.37 o
  -3   2   3        6.43        8.63      0.54 o
  -2   2   3      286.98      307.67      9.84 o
  -1   2   3      173.52      143.78      3.62 o
   0   2   3      442.10      391.50      7.32 o
   1   2   3      656.81      775.82     10.72 o
   2   2   3      243.97      278.97     10.53 o
   3   2   3       56.57       67.07      2.64 o
   4   2   3       79.95      103.20      3.44 o
   5   2   3       17.42       37.42      1.32 o
   6   2   3        3.05        6.46      0.52 o
  -7   3   3        3.13        3.96      0.51 o
  -6   3   3      283.21      251.71      6.12 o
  -5   3   3      234.68      202.90      6.88 o
  -4   3   3      952.24      940.23     17.71 o
  -3   3   3     1239.11     1357.73     23.54 o
  -2   3   3     3982.62     4253.79     36.43 o
  -1   3   3      262.76      225.04     12.88 o
   0   3   3      170.99      186.85      4.97 o
   1   3   3      560.54      631.82     16.17 o
   2   3   3      560.97      654.28     15.80 o
   3   3   3      258.72      291.99      9.42 o
   4   3   3       11.18        9.37      0.81 o
   5   3   3        1.21        3.74      0.47 o
   6   3   3        0.81        1.74      0.43 o
  -7   4   3       30.80       32.88      1.19 o
  -6   4   3      195.23      183.58      5.22 o
  -5   4   3       24.26       21.56      1.10 o
  -4   4   3      379.55      363.78     11.12 o
  -3   4   3      166.23      171.57      8.52 o
  -2   4   3       94.27       83.00      2.97 o
  -1   4   3     2767.90     2664.68     74.58 o
   0   4   3     1894.03     1810.66     30.63 o
   1   4   3       56.28       58.18      1.66 o
   2   4   3      665.52      745.09     16.75 o
   3   4   3      127.06      130.31      4.80 o
   4   4   3        4.47        1.74      0.58 o
   5   4   3       12.94       23.78      0.89 o
   6   4   3        0.55        1.27      0.45 o
  -7   5   3        7.98        7.14      0.67 o
  -6   5   3        0.91        0.92      0.42 o
  -5   5   3       91.43       76.05      2.88 o
  -4   5   3      961.98      972.74     17.55 o
  -3   5   3     1290.96     1450.25     23.70 o
  -2   5   3      662.92      646.63     14.50 o
  -1   5   3      726.27      683.93     27.10 o
   0   5   3      403.31      493.27      8.16 o
   1   5   3        2.22        1.77      0.34 o
   2   5   3      258.33      294.95     10.33 o
   3   5   3       77.41       78.52      2.57 o
   4   5   3      211.58      194.85      6.96 o
   5   5   3        0.68        2.28      0.43 o
   6   5   3        0.00        0.20      0.33 o
  -7   6   3       20.19       20.85      0.81 o
  -6   6   3        0.00        0.04      0.40 o
  -5   6   3      337.27      297.57      7.81 o
  -4   6   3      208.57      211.57      8.41 o
  -3   6   3       99.67       98.75      3.57 o
  -2   6   3      472.94      505.21     12.93 o
  -1   6   3        1.90        1.45      0.18 o
   0   6   3       70.19       73.12      3.27 o
   1   6   3       30.83       36.23      1.07 o
   2   6   3      144.12      143.47      4.82 o
   3   6   3        3.55        3.00      0.45 o
   4   6   3        0.04        0.69      0.49 o
   5   6   3       47.39       75.00      3.13 o
   6   6   3        0.33        0.89      0.40 o
  -7   7   3       20.25       21.38      0.85 o
  -6   7   3        6.17        5.73      0.54 o
  -5   7   3      154.39      127.93      5.29 o
  -4   7   3       48.06       45.66      1.97 o
  -3   7   3      263.78      281.72     10.70 o
  -2   7   3      569.01      591.50     14.42 o
  -1   7   3      362.00      368.41     40.37 o
   0   7   3        0.78        0.59      0.15 o
   1   7   3      256.60      259.88     16.03 o
   2   7   3      144.15      143.86      4.76 o
   3   7   3      113.32      117.48      4.07 o
   4   7   3       26.79       16.77      0.96 o
   5   7   3       45.19       75.69      2.91 o
   6   7   3        9.88       17.20      0.74 o
  -7   8   3      100.53      112.46      2.75 o
  -6   8   3        3.97        4.01      0.47 o
  -5   8   3      783.38      706.66     11.60 o
  -4   8   3       25.70       32.02      1.43 o
  -3   8   3        0.26       -0.16      0.36 o
  -2   8   3        3.09        4.58      0.43 o
  -1   8   3      746.29      691.63     83.45 o
   0   8   3      241.10      182.41      8.83 o
   1   8   3      175.11      197.29     15.07 o
   2   8   3        0.05        0.43      0.33 o
   3   8   3       44.59       41.99      1.41 o
   4   8   3       66.66       44.76      1.81 o
   5   8   3        5.02       10.62      0.76 o
   6   8   3        7.69       16.62      0.72 o
  -7   9   3       47.32       48.32      1.92 o
  -6   9   3        1.92       -0.02      0.63 o
  -5   9   3      369.88      336.47      7.80 o
  -4   9   3      356.87      385.68     10.21 o
  -3   9   3      791.76      920.07     18.06 o
  -2   9   3      688.11      662.10     15.72 o
  -1   9   3      464.28      387.37     41.36 o
   0   9   3       12.83       10.30      0.53 o
   1   9   3      559.00      635.46     50.91 o
   2   9   3       23.25       24.93      1.10 o
   3   9   3      315.97      253.25      8.76 o
   4   9   3        0.03        0.33      0.52 o
   5   9   3        5.25       10.72      0.71 o
  -7  10   3        0.54        0.96      0.47 o
  -6  10   3       42.39       43.49      1.63 o
  -5  10   3      105.34       87.72      4.24 o
  -4  10   3       72.70       75.93      2.91 o
  -3  10   3      397.72      413.76     12.05 o
  -2  10   3       76.53       71.94      2.75 o
  -1  10   3       25.98       21.09      2.83 o
   0  10   3       20.90       30.25      2.54 o
   1  10   3      142.61      162.98     11.15 o
   2  10   3        4.15        1.74      0.42 o
   3  10   3        6.25        5.08      0.76 o
   4  10   3       13.70        6.80      0.69 o
   5  10   3        5.47        8.75      0.63 o
  -7  11   3        1.65        3.64      0.52 o
  -6  11   3       15.85       15.01      0.71 o
  -5  11   3      124.53      103.16      4.31 o
  -4  11   3       26.17       23.33      1.03 o
  -3  11   3       70.86       76.28      2.99 o
  -2  11   3        6.08        6.82      0.45 o
  -1  11   3       77.01       74.11      2.15 o
   0  11   3       73.18       84.61      3.90 o
   1  11   3      339.14      392.28     17.03 o
   2  11   3      105.64       98.16      3.40 o
   3  11   3      126.15      120.67      5.77 o
   4  11   3       15.37        6.69      0.80 o
   5  11   3        2.13        3.76      0.52 o
  -7  12   3        8.77       11.88      0.65 o
  -6  12   3        0.34       -0.20      0.49 o
  -5  12   3      134.05      131.76      4.53 o
  -4  12   3        0.01        1.61      0.40 o
  -3  12   3       29.41       25.65      1.18 o
  -2  12   3       51.83       57.16      2.42 o
  -1  12   3       15.37       13.73      0.81 o
   0  12   3        1.00        1.84      0.22 o
   1  12   3       20.68       24.76      2.16 o
   2  12   3       53.13       49.14      1.77 o
   3  12   3       77.61       61.02      2.46 o
   4  12   3        2.78        0.60      0.61 o
   5  12   3        5.42        9.37      0.60 o
  -7  13   3        4.81        4.11      0.58 o
  -6  13   3       29.61       33.97      1.25 o
  -5  13   3        1.15        0.58      0.36 o
  -4  13   3      143.74      146.84      5.59 o
  -3  13   3       31.88       33.36      1.59 o
  -2  13   3       88.99       85.16      3.29 o
  -1  13   3        2.96        1.77      0.25 o
   0  13   3       45.53       53.46      1.58 o
   1  13   3        0.53        0.38      0.41 o
   2  13   3       28.38       25.51      1.05 o
   3  13   3      119.44       94.03      3.13 o
   4  13   3       24.57       11.99      0.85 o
   5  13   3        3.71        5.64      0.58 o
  -6  14   3        2.93        1.72      0.40 o
  -5  14   3      185.56      172.89      4.80 o
  -4  14   3      118.22      120.89      5.00 o
  -3  14   3       17.87       20.11      0.89 o
  -2  14   3       47.72       54.51      2.23 o
  -1  14   3      511.19      545.25     14.62 o
   0  14   3      310.00      303.13     24.01 o
   1  14   3        1.09        0.20      0.25 o
   2  14   3       19.85       21.09      0.80 o
   3  14   3       10.76        8.95      0.72 o
   4  14   3       58.24       29.43      1.16 o
   5  14   3        2.39        4.39      0.45 o
  -6  15   3       39.33       45.28      1.30 o
  -5  15   3       14.68       12.97      0.69 o
  -4  15   3      194.27      200.22      6.01 o
  -3  15   3       12.47       14.27      0.72 o
  -2  15   3      251.88      286.67      9.12 o
  -1  15   3      204.82      204.20      5.43 o
   0  15   3       34.48       40.78      3.87 o
   1  15   3       14.94       14.59      3.44 o
   2  15   3       49.80       44.45      1.85 o
   3  15   3       48.37       31.80      1.19 o
   4  15   3        9.26        3.36      0.58 o
   5  15   3        1.03        3.04      0.51 o
  -6  16   3        8.26        9.57      0.61 o
  -5  16   3        0.01        0.27      0.33 o
  -4  16   3       60.49       64.57      2.28 o
  -3  16   3       10.74       12.37      0.76 o
  -2  16   3        4.87        5.88      0.58 o
  -1  16   3       22.44       26.61      1.26 o
   0  16   3        3.35        2.66      0.34 o
   1  16   3        1.77        2.07      0.58 o
   2  16   3        1.72        1.37      0.40 o
   3  16   3      172.73      127.65      4.58 o
   4  16   3        2.93        1.21      0.45 o
   5  16   3       21.32       39.12      1.56 o
  -6  17   3       19.53       18.92      0.78 o
  -5  17   3        8.74        7.07      0.56 o
  -4  17   3       85.99       94.42      3.93 o
  -3  17   3       93.62      116.76      5.36 o
  -2  17   3        1.70        1.01      0.49 o
  -1  17   3        5.64        5.08      0.34 o
   0  17   3        8.07        8.73      0.77 o
   1  17   3       17.22       20.31      3.93 o
   2  17   3        0.00        0.25      0.31 o
   3  17   3       24.96       18.90      0.90 o
   4  17   3        0.06       -0.38      0.52 o
  -6  18   3       15.26       15.45      0.74 o
  -5  18   3       24.64       25.16      0.94 o
  -4  18   3        8.53        8.17      0.63 o
  -3  18   3        1.75        1.77      0.47 o
  -2  18   3       19.59       19.90      0.85 o
  -1  18   3       78.81       90.58      2.90 o
   0  18   3       93.45      108.15      7.44 o
   1  18   3        0.12        0.35      0.26 o
   2  18   3       49.81       36.76      1.48 o
   3  18   3        5.09        3.58      0.63 o
   4  18   3        0.48        0.00      0.61 o
  -6  19   3       19.16       21.99      0.80 o
  -5  19   3        2.96        4.47      0.51 o
  -4  19   3      410.01      449.78      7.40 o
  -3  19   3      242.79      290.79      7.16 o
  -2  19   3       40.21       39.04      1.54 o
  -1  19   3       91.13       90.47      2.52 o
   0  19   3       39.60       39.24      5.74 o
   1  19   3       35.24       37.55      8.20 o
   2  19   3       20.06       17.26      0.81 o
   3  19   3       59.33       31.41      1.23 o
   4  19   3       11.75        3.87      0.56 o
  -5  20   3       10.17       12.08      0.67 o
  -4  20   3      116.38      143.88      4.05 o
  -3  20   3       10.13       10.22      0.69 o
  -2  20   3        8.89        8.14      0.69 o
  -1  20   3      203.36      222.68      4.50 o
   0  20   3       77.17       82.13      5.96 o
   1  20   3       62.38       54.04     15.44 o
   2  20   3       47.05       33.01      1.16 o
   3  20   3       38.60       22.09      0.94 o
   4  20   3       16.54        5.01      0.63 o
  -5  21   3        0.25        0.94      0.38 o
  -4  21   3       77.46       80.39      2.99 o
  -3  21   3        0.02        0.05      0.43 o
  -2  21   3       22.65       24.53      1.10 o
  -1  21   3        1.03        1.40      0.29 o
   0  21   3       38.63       39.97      5.43 o
   1  21   3        1.44        2.07      1.56 o
   2  21   3       19.49       10.24      0.69 o
   3  21   3       12.13        5.99      0.61 o
   4  21   3        0.21        0.47      0.45 o
  -5  22   3        7.17        8.88      0.67 o
  -4  22   3       33.41       37.08      1.45 o
  -3  22   3        0.53        0.14      0.38 o
  -2  22   3       13.50       17.98      0.90 o
  -1  22   3        6.26        8.07      0.43 o
   0  22   3        5.91        5.51      0.71 o
   1  22   3       18.71       18.67      5.39 o
   2  22   3       12.75        7.45      0.65 o
   3  22   3       55.62       29.51      1.07 o
  -5  23   3        0.00        0.43      0.34 o
  -4  23   3        6.13        6.94      0.58 o
  -3  23   3        0.45        0.38      0.42 o
  -2  23   3       24.44       26.55      0.99 o
  -1  23   3        0.05       -0.23      0.23 o
   0  23   3       31.58       32.08      4.67 o
   1  23   3        1.34        2.21      0.71 o
   2  23   3        4.82        2.60      0.56 o
   3  23   3        2.76        1.28      0.56 o
  -4  24   3       70.05       86.95      2.46 o
  -3  24   3       23.12       23.22      0.96 o
  -2  24   3        3.18        4.00      0.60 o
  -1  24   3       54.02       55.46      1.55 o
   0  24   3       14.41       17.42      2.02 o
   1  24   3       30.60       30.84     10.30 o
   2  24   3        5.91        3.60      0.49 o
   3  24   3       29.49       15.92      0.81 o
  -4  25   3       19.77       26.10      0.89 o
  -3  25   3       17.05       19.39      0.89 o
  -2  25   3       30.78       39.16      1.37 o
  -1  25   3       21.98       27.17      0.68 o
   0  25   3       11.10       10.71      0.95 o
   1  25   3       31.62       29.07     11.15 o
   2  25   3        3.45        1.61      0.40 o
  -3  26   3       11.63       15.26      0.81 o
  -2  26   3        4.37        4.86      0.54 o
  -1  26   3        6.91        8.11      0.45 o
   0  26   3        0.32       -0.05      0.26 o
   1  26   3        0.29        0.41      0.30 o
   2  26   3        1.29        1.10      0.42 o
  -3  27   3       10.28       14.61      0.74 o
  -2  27   3        8.24       12.15      0.78 o
  -1  27   3        0.17        0.12      0.24 o
   0  27   3        7.96       10.42      1.02 o
   1  27   3        7.85        9.28      4.53 o
  -2  28   3        0.89        0.58      0.40 o
  -1  28   3        6.52        8.69      0.67 o
   0  28   3        0.31        0.21      0.29 o
   1  28   3        2.98        2.84      1.19 o
  -1  29   3        0.00        0.05      0.28 o
  -7   0   4      224.89      203.72      3.93 o
  -6   0   4       74.55       59.84      3.13 o
  -5   0   4       59.88       46.72      1.85 o
  -4   0   4        7.65        7.92      0.61 o
  -3   0   4      532.34      517.14     14.42 o
  -2   0   4      839.81      821.03     17.43 o
  -1   0   4     5483.41     5777.43     88.87 o
   0   0   4     1474.13     1504.14     31.58 o
   1   0   4       54.22       64.71      1.78 o
   2   0   4       39.48       46.75      2.10 o
   3   0   4      114.01      134.88      5.90 o
   4   0   4       44.19       41.35      1.74 o
   5   0   4       11.98       25.32      1.01 o
  -7   1   4       25.29       24.81      0.67 o
  -6   1   4      205.86      167.44      3.38 o
  -5   1   4        0.01        0.54      0.26 o
  -4   1   4      622.76      589.36      9.34 o
  -3   1   4      794.40      795.21     37.48 o
  -2   1   4       52.51       60.17      2.26 o
  -1   1   4      433.36      450.43     12.89 o
   0   1   4      148.42      171.84      3.95 o
   1   1   4      122.40      106.03      3.11 o
   2   1   4       93.25      123.15      3.06 o
   3   1   4       48.36       54.24      4.43 o
   4   1   4       84.83      115.11     44.09 o
   5   1   4       65.88      158.16      3.20 o
  -7   2   4        4.87        5.84      0.56 o
  -6   2   4       54.27       40.13      1.54 o
  -5   2   4        7.06        4.85      0.47 o
  -4   2   4       41.27       35.46      1.65 o
  -3   2   4       33.22       28.22      1.18 o
  -2   2   4      262.13      291.32     10.57 o
  -1   2   4      128.22      116.26      4.81 o
   0   2   4      114.12      121.59      3.16 o
   1   2   4       53.09       60.77      1.90 o
   2   2   4        0.41       -0.29      0.38 o
   3   2   4        1.09        0.07      0.63 o
   4   2   4       13.49       10.25      0.96 o
   5   2   4        1.13        3.15      0.58 o
  -7   3   4        2.05        1.90      0.45 o
  -6   3   4       64.95       59.07      2.04 o
  -5   3   4       14.39       13.69      0.69 o
  -4   3   4      224.32      209.91      8.03 o
  -3   3   4       68.07       64.41      2.57 o
  -2   3   4      477.20      516.91     13.76 o
  -1   3   4      110.96       96.76      3.01 o
   0   3   4      309.28      325.74      7.45 o
   1   3   4       14.03       20.50      1.27 o
   2   3   4       30.66       39.09      1.88 o
   3   3   4       90.29      103.06      3.42 o
   4   3   4        5.67        3.82      0.69 o
   5   3   4        0.44        0.94      0.42 o
  -7   4   4       78.98       83.54      2.51 o
  -6   4   4       59.65       58.44      1.99 o
  -5   4   4        8.22        8.12      0.54 o
  -4   4   4      163.30      145.37      6.61 o
  -3   4   4       18.98       24.62      1.07 o
  -2   4   4      328.59      369.02     11.54 o
  -1   4   4       63.65       64.78      5.27 o
   0   4   4       31.77       31.52      1.01 o
   1   4   4       74.78       84.72      5.13 o
   2   4   4      247.63      295.78      9.62 o
   3   4   4       60.50       71.18      2.75 o
   4   4   4       32.29       20.08      1.07 o
   5   4   4        0.44        0.18      0.38 o
  -7   5   4        9.54        9.75      0.63 o
  -6   5   4      114.61      102.94      3.60 o
  -5   5   4       24.65       22.21      0.83 o
  -4   5   4     1197.00     1138.67     17.84 o
  -3   5   4      533.05      561.19     14.18 o
  -2   5   4       73.68       72.47      2.75 o
  -1   5   4        8.17        8.31      2.01 o
   0   5   4      765.85      812.87     56.73 o
   1   5   4       30.16       24.37      1.27 o
   2   5   4       13.61       10.85      0.67 o
   3   5   4        0.55        0.07      0.40 o
   4   5   4       78.07       50.43      1.94 o
   5   5   4        3.69        9.60      0.63 o
  -7   6   4       65.41       68.40      2.19 o
  -6   6   4        6.75        5.14      0.58 o
  -5   6   4       23.96       20.95      1.05 o
  -4   6   4      326.82      303.24      9.14 o
  -3   6   4      736.22      761.30     16.13 o
  -2   6   4     1268.75     1383.84     22.03 o
  -1   6   4     1298.95     1229.62    163.95 o
   0   6   4      648.02      612.52     20.57 o
   1   6   4        2.53        7.74      1.47 o
   2   6   4      119.38      116.40      4.15 o
   3   6   4       79.14       61.42      2.37 o
   4   6   4       82.53       57.65      1.97 o
   5   6   4        3.66        6.71      0.58 o
  -7   7   4       13.19       10.98      0.63 o
  -6   7   4      122.25      109.86      3.58 o
  -5   7   4       80.32       67.82      2.48 o
  -4   7   4        0.28        0.25      0.38 o
  -3   7   4       10.21        7.83      0.58 o
  -2   7   4       24.00       26.77      1.09 o
  -1   7   4      137.47      114.58     19.60 o
   0   7   4      178.19      195.98      9.60 o
   1   7   4       81.64       80.83      5.78 o
   2   7   4       94.59       91.90      3.38 o
   3   7   4       28.11       25.43      0.98 o
   4   7   4       40.44       18.58      1.07 o
   5   7   4       24.28       48.15      1.95 o
  -7   8   4        4.80        4.67      0.56 o
  -6   8   4        2.18        2.46      0.43 o
  -5   8   4        2.57        2.73      0.49 o
  -4   8   4       16.50       16.35      0.80 o
  -3   8   4      243.76      250.18      9.41 o
  -2   8   4      105.12      116.06      4.22 o
  -1   8   4       39.10       38.17      8.31 o
   0   8   4       53.07       50.11      2.21 o
   1   8   4       26.53       29.48      0.88 o
   2   8   4       10.56       10.89      0.67 o
   3   8   4       29.59       29.36      1.27 o
   4   8   4        4.20        1.34      0.52 o
   5   8   4        1.55        0.94      0.45 o
  -7   9   4        0.00        0.40      0.45 o
  -6   9   4        4.41        5.06      0.52 o
  -5   9   4      203.17      169.24      5.29 o
  -4   9   4      266.43      242.11      7.79 o
  -3   9   4        0.45        0.16      0.34 o
  -2   9   4      377.05      427.52     11.74 o
  -1   9   4       23.85       15.96      3.34 o
   0   9   4       56.75       60.61      6.88 o
   1   9   4      120.07      142.74     19.87 o
   2   9   4        4.40        3.36      0.45 o
   3   9   4       16.54       11.50      0.78 o
   4   9   4        3.31        1.19      0.67 o
   5   9   4        5.29       11.07      0.61 o
  -7  10   4       28.51       30.79      0.94 o
  -6  10   4      112.31       94.70      3.11 o
  -5  10   4        2.16        2.03      0.49 o
  -4  10   4      219.47      216.82      7.17 o
  -3  10   4      324.86      372.50     10.79 o
  -2  10   4      142.16      158.92      7.30 o
  -1  10   4      308.08      254.00     71.56 o
   0  10   4        1.86        2.19      0.24 o
   1  10   4       20.99       24.59      2.95 o
   2  10   4        8.77        7.98      0.61 o
   3  10   4      163.28      133.53      5.49 o
   4  10   4        5.43        3.22      0.83 o
   5  10   4        0.13        0.61      0.40 o
  -7  11   4        1.15        2.80      0.42 o
  -6  11   4        8.30        9.80      0.65 o
  -5  11   4        0.10       -0.16      0.38 o
  -4  11   4      494.06      461.49      9.71 o
  -3  11   4      201.65      230.69      8.37 o
  -2  11   4      146.67      136.08      6.48 o
  -1  11   4       62.95       71.18      2.03 o
   0  11   4       47.08       46.27      1.37 o
   1  11   4       19.46       19.06      2.04 o
   2  11   4        0.03        0.33      0.38 o
   3  11   4        1.00        1.32      0.45 o
   4  11   4        0.98        1.28      0.51 o
   5  11   4        2.30        4.74      0.45 o
  -7  12   4       25.79       25.34      0.83 o
  -6  12   4       85.26       76.32      2.57 o
  -5  12   4       19.07       22.34      0.96 o
  -4  12   4      618.11      566.65     10.41 o
  -3  12   4      882.19     1011.91     16.48 o
  -2  12   4      114.14      134.19      6.28 o
  -1  12   4      485.01      550.95     22.94 o
   0  12   4      210.49      221.85     15.60 o
   1  12   4       11.81       16.56      2.77 o
   2  12   4      153.63      138.05      5.41 o
   3  12   4        0.52        0.34      0.42 o
   4  12   4       19.82        7.29      0.76 o
   5  12   4        0.02       -0.13      0.36 o
  -6  13   4       27.68       28.20      1.07 o
  -5  13   4       71.41       68.12      3.09 o
  -4  13   4        6.61        6.73      0.58 o
  -3  13   4        4.60        7.52      0.63 o
  -2  13   4       41.85       46.19      1.81 o
  -1  13   4       68.91       72.34      1.87 o
   0  13   4      124.57      127.76      9.79 o
   1  13   4       18.50       15.85      2.93 o
   2  13   4        3.15        1.52      0.52 o
   3  13   4        0.62        0.05      0.40 o
   4  13   4        0.62       -0.31      0.58 o
  -6  14   4        0.30       -0.29      0.45 o
  -5  14   4       60.87       52.59      1.77 o
  -4  14   4      347.82      326.01      7.32 o
  -3  14   4       77.44       85.48      3.22 o
  -2  14   4       49.51       52.21      1.86 o
  -1  14   4        4.79        4.75      0.32 o
   0  14   4        0.15        0.65      0.26 o
   1  14   4        5.37        7.07      1.05 o
   2  14   4        2.54        1.86      0.43 o
   3  14   4        3.34        1.99      0.58 o
   4  14   4        1.97        1.88      0.72 o
  -6  15   4       13.99       13.18      0.76 o
  -5  15   4       83.54       76.18      2.91 o
  -4  15   4      272.32      255.45      6.40 o
  -3  15   4      281.29      306.12      8.41 o
  -2  15   4      103.25      123.55      5.59 o
  -1  15   4       10.28       12.24      0.53 o
   0  15   4       86.36       89.07     11.32 o
   1  15   4       23.79       31.10      7.52 o
   2  15   4       21.93       16.39      0.83 o
   3  15   4        1.01        0.69      0.60 o
   4  15   4        3.07        1.39      0.54 o
  -6  16   4        5.87        6.22      0.56 o
  -5  16   4        4.14        4.99      0.54 o
  -4  16   4       51.41       54.63      1.99 o
  -3  16   4      230.57      265.69      7.39 o
  -2  16   4        2.33        2.30      0.51 o
  -1  16   4       51.54       51.33      1.38 o
   0  16   4        4.75        4.57      1.18 o
   1  16   4        8.66        8.70      2.02 o
   2  16   4        2.64        2.31      0.42 o
   3  16   4        4.47        3.94      0.51 o
   4  16   4        0.13        0.04      0.42 o
  -6  17   4       49.00       60.35      1.90 o
  -5  17   4       38.78       40.63      2.01 o
  -4  17   4       12.22       13.18      0.74 o
  -3  17   4      159.24      207.43      6.28 o
  -2  17   4       12.19       13.33      0.71 o
  -1  17   4       12.63       16.84      1.33 o
   0  17   4      164.28      169.90     20.30 o
   1  17   4       55.94       58.50     17.71 o
   2  17   4       12.94        9.04      0.69 o
   3  17   4       43.87       27.33      1.07 o
   4  17   4        3.06        0.43      0.47 o
  -6  18   4       16.84       19.32      0.72 o
  -5  18   4       13.53       14.20      0.74 o
  -4  18   4      120.11      124.99      3.86 o
  -3  18   4     1083.48     1209.74     13.97 o
  -2  18   4       88.17      104.99      4.51 o
  -1  18   4      110.44      104.89      3.17 o
   0  18   4       29.69       37.52      5.98 o
   1  18   4        4.96        3.77      1.18 o
   2  18   4        2.45        1.36      0.42 o
   3  18   4       10.14        5.68      0.58 o
   4  18   4        0.70        0.80      0.43 o
  -5  19   4        6.51        5.90      0.56 o
  -4  19   4       11.32       14.81      0.80 o
  -3  19   4        0.47        1.45      0.49 o
  -2  19   4       42.13       54.69      2.04 o
  -1  19   4       36.38       46.83      1.22 o
   0  19   4       26.42       29.36      2.86 o
   1  19   4       33.71       36.58     11.67 o
   2  19   4        0.03        0.42      0.38 o
   3  19   4        0.68        0.71      0.47 o
  -5  20   4        1.12        1.36      0.38 o
  -4  20   4       20.78       20.62      0.90 o
  -3  20   4        0.38        0.90      0.51 o
  -2  20   4       16.78       19.88      0.89 o
  -1  20   4        0.89        0.93      0.31 o
   0  20   4        1.36        0.99      0.34 o
   1  20   4        3.42        3.44      0.68 o
   2  20   4        3.02        2.19      0.49 o
   3  20   4        0.78        0.47      0.38 o
  -5  21   4        0.08        0.18      0.36 o
  -4  21   4       11.07       14.22      0.81 o
  -3  21   4        5.96        7.60      0.69 o
  -2  21   4        4.66        5.35      0.61 o
  -1  21   4        0.43        0.49      0.28 o
   0  21   4       80.49       87.69     13.75 o
   1  21   4        7.99       11.55      3.71 o
   2  21   4        2.83        0.94      0.38 o
   3  21   4        7.92        3.64      0.51 o
  -5  22   4        0.01        0.14      0.29 o
  -4  22   4        1.03        0.16      0.38 o
  -3  22   4      100.14      120.46      3.58 o
  -2  22   4        5.87        6.44      0.60 o
  -1  22   4       15.26       18.26      0.57 o
   0  22   4       41.21       44.17      7.77 o
   1  22   4       59.26       49.71     23.04 o
   2  22   4        8.18        4.32      0.58 o
   3  22   4        4.33        1.57      0.40 o
  -4  23   4       10.50       12.62      0.80 o
  -3  23   4       50.59       62.99      2.64 o
  -2  23   4        5.39        5.97      0.69 o
  -1  23   4        0.09        0.51      0.29 o
   0  23   4       36.11       40.77      5.03 o
   1  23   4        0.93        1.42      0.51 o
   2  23   4        8.30        4.09      0.54 o
  -4  24   4       45.68       57.65      1.94 o
  -3  24   4       90.70      107.91      2.97 o
  -2  24   4       10.16       13.93      0.76 o
  -1  24   4       49.96       57.70      2.44 o
   0  24   4        0.06        0.90      0.31 o
   1  24   4        3.92        4.12      1.61 o
   2  24   4       13.23        6.11      0.67 o
  -3  25   4        0.03       -0.27      0.58 o
  -2  25   4        0.00        0.27      0.54 o
  -1  25   4        3.25        3.47      0.38 o
   0  25   4        0.04       -0.06      0.26 o
   1  25   4        1.43        2.63      1.37 o
  -3  26   4        1.23        1.27      0.42 o
  -2  26   4        0.05        0.11      0.38 o
  -1  26   4        2.95        3.11      0.61 o
   0  26   4        0.03       -0.06      0.42 o
   1  26   4        3.00        4.75      2.24 o
  -2  27   4        1.19        2.93      0.52 o
  -1  27   4        2.12        2.46      0.27 o
   0  27   4        4.63        5.42      0.68 o
  -7   1   5        2.58        2.66      0.31 o
  -6   1   5      289.39      234.66      7.34 o
  -5   1   5      371.30      290.06      4.96 o
  -4   1   5       57.14       45.48      2.01 o
  -3   1   5        3.28        3.40      0.36 o
  -2   1   5       94.74       94.55      3.59 o
  -1   1   5       62.51       61.39      2.31 o
   0   1   5      414.57      468.73      5.74 o
   1   1   5       11.19       12.56      0.59 o
   2   1   5       28.80       34.52      2.55 o
   3   1   5        9.06        9.94      1.08 o
   4   1   5        1.82        2.06      1.42 o
  -7   2   5        7.66        7.63      0.58 o
  -6   2   5      113.19       88.81      3.20 o
  -5   2   5      285.45      245.63      6.41 o
  -4   2   5        0.05        2.10      0.36 o
  -3   2   5      792.06      779.82     15.57 o
  -2   2   5      920.99      934.24     17.10 o
  -1   2   5       29.53       24.91      2.76 o
   0   2   5       64.92       75.56      2.11 o
   1   2   5       38.66       57.93      4.97 o
   2   2   5       11.49       11.76      0.76 o
   3   2   5        0.30       -0.20      0.40 o
   4   2   5        0.96        0.52      0.65 o
  -7   3   5        0.71        2.26      0.45 o
  -6   3   5      109.78      103.03      3.33 o
  -5   3   5      235.82      173.79      5.45 o
  -4   3   5       66.98       54.30      2.24 o
  -3   3   5       11.43       10.65      0.74 o
  -2   3   5      392.60      414.68     11.34 o
  -1   3   5        8.10        8.49      3.08 o
   0   3   5      130.21      147.44      9.02 o
   1   3   5       87.56      103.82     12.23 o
   2   3   5        7.07        6.11      0.63 o
   3   3   5        1.32        0.74      0.42 o
   4   3   5        4.05       -0.07      0.60 o
  -7   4   5       61.52       51.61      1.86 o
  -6   4   5        1.39        0.71      0.42 o
  -5   4   5      357.77      274.52      6.65 o
  -4   4   5        3.96        3.85      0.51 o
  -3   4   5      927.50      904.81     16.38 o
  -2   4   5      263.73      237.64      8.74 o
  -1   4   5       12.97       13.97      3.74 o
   0   4   5        7.24        8.64      1.04 o
   1   4   5      131.59      187.37     25.64 o
   2   4   5        6.35        6.84      0.60 o
   3   4   5        0.03       -0.20      0.42 o
   4   4   5        0.30       -0.42      0.42 o
  -7   5   5        3.25        2.89      0.42 o
  -6   5   5       14.94       14.11      0.72 o
  -5   5   5       16.11       12.86      0.69 o
  -4   5   5       61.75       62.17      2.41 o
  -3   5   5        5.71        6.66      0.58 o
  -2   5   5      597.03      626.09     13.60 o
  -1   5   5       18.99       18.93      3.95 o
   0   5   5       17.34       15.90      0.92 o
   1   5   5       23.33       27.56      3.10 o
   2   5   5        0.65        0.78      0.34 o
   3   5   5       10.99        8.57      0.81 o
   4   5   5        0.97       -0.18      0.54 o
  -7   6   5        0.04       -0.40      0.40 o
  -6   6   5        3.93        2.71      0.47 o
  -5   6   5      133.54       92.12      3.84 o
  -4   6   5       11.90       13.02      0.71 o
  -3   6   5       24.51       28.15      1.07 o
  -2   6   5      216.82      226.92      8.23 o
  -1   6   5      328.19      270.98     67.18 o
   0   6   5        0.34        0.83      0.22 o
   1   6   5        0.66        0.80      0.26 o
   2   6   5        2.14        1.28      0.42 o
   3   6   5        6.14        4.68      0.65 o
   4   6   5        9.75        2.13      0.63 o
  -7   7   5        3.41        2.51      0.47 o
  -6   7   5      119.12      100.41      3.13 o
  -5   7   5       31.07       26.36      1.01 o
  -4   7   5      161.55      152.09      5.81 o
  -3   7   5      132.86      124.43      6.12 o
  -2   7   5      101.38      110.99      3.93 o
  -1   7   5      374.95      332.07     82.20 o
   0   7   5       25.56       28.81      3.08 o
   1   7   5        0.15        0.02      0.24 o
   2   7   5       13.39       12.10      0.72 o
   3   7   5       14.26        8.28      0.78 o
   4   7   5       38.44       16.61      0.99 o
  -7   8   5       33.76       31.58      1.41 o
  -6   8   5       11.07        7.00      0.60 o
  -5   8   5       10.25       10.06      0.65 o
  -4   8   5        0.10        0.25      0.43 o
  -3   8   5        1.89        1.34      0.49 o
  -2   8   5      182.85      191.39      7.50 o
  -1   8   5      105.23       75.62     27.85 o
   0   8   5       73.01       72.84      9.74 o
   1   8   5       43.20       44.27      7.50 o
   2   8   5       28.34       22.25      1.01 o
   3   8   5       19.15       12.61      0.78 o
   4   8   5        0.98        0.71      0.60 o
  -7   9   5       20.35       21.60      0.80 o
  -6   9   5      193.83      187.60      3.98 o
  -5   9   5       62.84       49.34      1.70 o
  -4   9   5      147.61      157.14      5.56 o
  -3   9   5      462.58      462.88     10.96 o
  -2   9   5      780.36      813.86     14.70 o
  -1   9   5      113.33       76.78     37.51 o
   0   9   5      310.29      354.12     30.51 o
   1   9   5       34.35       41.67      7.71 o
   2   9   5        2.74        3.51      0.51 o
   3   9   5        5.52        1.86      0.63 o
   4   9   5        5.62        1.36      0.69 o
  -6  10   5        0.00        0.74      0.43 o
  -5  10   5       79.14       62.35      2.84 o
  -4  10   5       79.00       76.41      2.55 o
  -3  10   5       44.58       46.29      1.59 o
  -2  10   5        3.93        4.01      0.56 o
  -1  10   5      134.27       90.94     46.93 o
   0  10   5       10.23        8.65      1.08 o
   1  10   5       18.90       22.55      5.22 o
   2  10   5        0.50       -0.04      0.43 o
   3  10   5       20.18       11.05      0.76 o
   4  10   5        0.62        0.42      0.43 o
  -6  11   5       17.16       17.85      0.76 o
  -5  11   5        1.06        1.45      0.38 o
  -4  11   5       33.38       30.30      1.25 o
  -3  11   5      231.54      255.74      7.68 o
  -2  11   5      238.37      262.17      8.08 o
  -1  11   5       19.36       25.38      1.18 o
   0  11   5       24.55       26.37      2.32 o
   1  11   5       28.57       46.37     10.54 o
   2  11   5        5.13        4.36      0.60 o
   3  11   5        4.23        3.60      0.51 o
   4  11   5        0.15       -0.04      0.36 o
  -6  12   5       20.18       14.43      0.72 o
  -5  12   5        0.44        0.69      0.40 o
  -4  12   5       30.76       31.02      1.37 o
  -3  12   5       36.38       37.10      1.30 o
  -2  12   5      445.28      496.40     10.85 o
  -1  12   5       49.13       63.35      1.78 o
   0  12   5        2.96        3.53      0.33 o
   1  12   5       54.79       61.09     14.45 o
   2  12   5       22.61       20.49      0.85 o
   3  12   5        0.00       -0.36      0.47 o
   4  12   5        0.02        0.00      0.51 o
  -6  13   5       55.74       55.09      1.88 o
  -5  13   5       21.94       16.22      0.74 o
  -4  13   5       40.83       37.26      1.52 o
  -3  13   5       78.04       79.85      2.82 o
  -2  13   5       31.84       38.01      1.72 o
  -1  13   5       16.83       21.29      0.65 o
   0  13   5      153.45      172.55     20.91 o
   1  13   5       18.25       15.03      4.20 o
   2  13   5        0.35       -0.11      0.36 o
   3  13   5       17.31        9.13      0.81 o
   4  13   5        0.64        0.22      0.49 o
  -6  14   5        0.14        0.40      0.45 o
  -5  14   5       70.19       58.73      2.41 o
  -4  14   5        0.07       -0.29      0.43 o
  -3  14   5       61.61       69.13      2.62 o
  -2  14   5      241.63      290.57      7.84 o
  -1  14   5       37.74       45.24      1.32 o
   0  14   5       58.30       55.33      8.13 o
   1  14   5       65.27       60.54     21.29 o
   2  14   5        0.88        0.83      0.38 o
   3  14   5        1.23        0.58      0.40 o
  -6  15   5        7.04        6.22      0.52 o
  -5  15   5        2.76        2.84      0.43 o
  -4  15   5       11.84       10.76      0.71 o
  -3  15   5      308.94      360.61      8.14 o
  -2  15   5      503.68      622.13     10.91 o
  -1  15   5      227.71      265.72      9.46 o
   0  15   5       66.60       65.71      7.54 o
   1  15   5        7.64       10.33      2.74 o
   2  15   5        8.38        5.75      0.60 o
   3  15   5        0.06        0.24      0.33 o
  -6  16   5        0.55        0.42      0.31 o
  -5  16   5        0.29        0.89      0.38 o
  -4  16   5       25.02       26.08      0.99 o
  -3  16   5       57.01       66.81      2.32 o
  -2  16   5        0.07        0.60      0.42 o
  -1  16   5       37.58       37.64      1.07 o
   0  16   5       25.68       29.04      5.13 o
   1  16   5       16.78       18.80      6.95 o
   2  16   5       16.69        9.97      0.65 o
   3  16   5       22.86       11.65      0.76 o
  -5  17   5       15.11       11.77      0.65 o
  -4  17   5       44.60       42.28      1.54 o
  -3  17   5      190.61      234.58      5.94 o
  -2  17   5       37.00       42.85      1.70 o
  -1  17   5       39.40       37.49      1.06 o
   0  17   5        3.72        4.05      0.96 o
   1  17   5        1.77        1.74      0.56 o
   2  17   5        3.51        1.01      0.47 o
   3  17   5        0.87        0.92      0.42 o
  -5  18   5        0.80        0.85      0.38 o
  -4  18   5        0.04       -0.40      0.43 o
  -3  18   5       60.80       74.63      3.37 o
  -2  18   5       52.80       60.50      2.12 o
  -1  18   5        0.14        0.11      0.26 o
   0  18   5        0.33        0.35      0.33 o
   1  18   5       15.21       18.41      7.22 o
   2  18   5        0.21        0.24      0.36 o
   3  18   5        3.19        1.56      0.40 o
  -5  19   5        0.99        0.81      0.40 o
  -4  19   5        1.52        1.84      0.43 o
  -3  19   5       73.38       87.35      3.24 o
  -2  19   5      180.40      230.34      5.41 o
  -1  19   5       22.27       27.46      0.99 o
   0  19   5       48.00       55.34     10.04 o
   1  19   5        4.26        4.35      1.94 o
   2  19   5        1.66        0.24      0.43 o
  -5  20   5       85.89       92.37      2.12 o
  -4  20   5       23.39       24.16      0.89 o
  -3  20   5        1.26        1.77      0.51 o
  -2  20   5       38.92       48.64      1.66 o
  -1  20   5        1.50        1.67      0.30 o
   0  20   5        1.17        0.39      0.30 o
   1  20   5       89.39      105.30     44.48 o
   2  20   5        2.91        1.23      0.42 o
  -4  21   5       76.75       78.78      2.37 o
  -3  21   5       43.39       58.52      2.41 o
  -2  21   5       60.11       77.54      2.93 o
  -1  21   5       28.51       34.87      2.13 o
   0  21   5       31.26       36.36      6.48 o
   1  21   5       12.18       14.95      5.72 o
   2  21   5       10.70        4.47      0.51 o
  -4  22   5        7.40        9.24      0.65 o
  -3  22   5        1.51        2.66      0.54 o
  -2  22   5       57.81       69.58      2.59 o
  -1  22   5        0.08        0.30      0.24 o
   0  22   5       19.62       23.29      3.96 o
   1  22   5        0.07       -0.24      0.24 o
  -3  23   5        5.13        7.49      0.63 o
  -2  23   5        0.26        0.02      0.42 o
  -1  23   5        2.59        3.95      0.51 o
   0  23   5        5.70        7.05      1.43 o
   1  23   5        0.52        0.12      0.26 o
  -3  24   5       17.71       22.34      0.85 o
  -2  24   5        9.65       12.77      0.72 o
  -1  24   5        0.54        0.57      0.31 o
   0  24   5        2.30        2.05      0.48 o
  -2  25   5       60.42       82.20      2.37 o
  -1  25   5        2.19        2.88      0.35 o
   0  25   5       20.15       27.74      6.96 o
  -6   0   6        0.61        1.86      0.40 o
  -5   0   6      247.81      229.34      5.47 o
  -4   0   6      834.20      729.83     11.71 o
  -3   0   6       58.26       46.70      1.74 o
  -2   0   6       66.93       57.92      2.23 o
  -1   0   6      901.53      852.24     94.91 o
   0   0   6       19.54       22.31      0.69 o
   1   0   6       85.01      114.13     22.06 o
   2   0   6        3.76        2.73      0.60 o
   3   0   6        1.90        0.56      0.47 o
   4   0   6        0.50        0.25      0.49 o
  -6   1   6       24.57       20.86      0.58 o
  -5   1   6      145.73      108.18      2.64 o
  -4   1   6      191.14      180.87      4.69 o
  -3   1   6       19.94       19.44      1.03 o
  -2   1   6      400.53      410.07      9.59 o
  -1   1   6      907.58      848.35     63.81 o
   0   1   6       39.42       52.03      2.01 o
   1   1   6       24.32       27.29      2.52 o
   2   1   6        9.51       10.78      0.54 o
   3   1   6        0.20       -0.03      0.38 o
   4   1   6        0.87        2.90      2.22 o
  -6   2   6        8.79        4.39      0.52 o
  -5   2   6        9.91        9.55      0.71 o
  -4   2   6      199.74      171.05      5.89 o
  -3   2   6       27.64       26.05      1.23 o
  -2   2   6      141.58      132.89      5.94 o
  -1   2   6        5.12        5.40      2.40 o
   0   2   6       16.18       14.34      0.52 o
   1   2   6       17.87       23.64      4.21 o
   2   2   6       11.11       10.29      0.71 o
   3   2   6        2.39        0.42      0.51 o
   4   2   6        0.43       -0.22      0.36 o
  -6   3   6       18.40       17.54      0.83 o
  -5   3   6       14.96       12.14      0.71 o
  -4   3   6        1.47        0.61      0.74 o
  -3   3   6       46.20       37.25      1.56 o
  -2   3   6        9.26        8.50      0.61 o
  -1   3   6      113.92       88.87     21.77 o
   0   3   6       21.38       20.84      2.39 o
   1   3   6        8.45       12.16      2.87 o
   2   3   6        4.13        2.75      0.69 o
   3   3   6        0.10       -0.34      0.45 o
   4   3   6        0.02        0.18      0.47 o
  -6   4   6        6.35        3.83      0.52 o
  -5   4   6       98.37       78.32      3.38 o
  -4   4   6      172.00      160.29      5.40 o
  -3   4   6       62.23       52.13      2.19 o
  -2   4   6       15.86       16.44      0.74 o
  -1   4   6       17.78       19.11      6.71 o
   0   4   6       53.68       54.73      3.70 o
   1   4   6       21.66       29.95      7.38 o
   2   4   6        1.31        0.92      0.45 o
   3   4   6        2.81        1.23      0.58 o
  -6   5   6      129.48      105.24      2.86 o
  -5   5   6        7.64        5.55      0.54 o
  -4   5   6      112.41      105.24      4.36 o
  -3   5   6       21.83       21.11      1.01 o
  -2   5   6        3.25        4.11      0.54 o
  -1   5   6      185.30      146.69     57.91 o
   0   5   6       73.92       76.69     16.40 o
   1   5   6       24.73       23.83      5.19 o
   2   5   6       22.36       21.76      0.98 o
   3   5   6        5.56        2.73      0.51 o
  -6   6   6       48.90       44.28      1.95 o
  -5   6   6      266.24      237.37      5.14 o
  -4   6   6      173.59      156.29      5.11 o
  -3   6   6      237.60      229.54      7.07 o
  -2   6   6      189.59      195.07      6.56 o
  -1   6   6      692.15      580.80    211.31 o
   0   6   6       28.79       28.40      3.17 o
   1   6   6       50.80       61.15     20.92 o
   2   6   6        1.51        0.92      0.67 o
   3   6   6        2.54        1.57      0.54 o
  -6   7   6       35.00       29.97      1.03 o
  -5   7   6        0.01        0.33      0.33 o
  -4   7   6        4.94        5.37      0.56 o
  -3   7   6        1.69        1.34      0.49 o
  -2   7   6       55.01       59.47      2.48 o
  -1   7   6      144.39       89.63     46.84 o
   0   7   6        0.03        0.52      0.25 o
   1   7   6       18.09       18.64      3.94 o
   2   7   6        4.94        3.83      0.52 o
   3   7   6        1.72        1.30      0.42 o
  -6   8   6        2.01        1.39      0.52 o
  -5   8   6        8.28        9.46      0.65 o
  -4   8   6        2.34        2.95      0.61 o
  -3   8   6        0.49        0.89      0.38 o
  -2   8   6      139.33      152.45      5.79 o
  -1   8   6      109.37       73.46     42.06 o
   0   8   6        4.03        4.78      1.00 o
   1   8   6       34.21       38.45     10.86 o
   2   8   6        0.25       -0.38      0.42 o
   3   8   6        0.09        0.33      0.51 o
  -6   9   6       16.53       13.17      0.67 o
  -5   9   6        0.21        0.45      0.34 o
  -4   9   6        0.34        0.14      0.58 o
  -3   9   6      100.41       92.03      3.00 o
  -2   9   6       24.99       29.10      1.16 o
  -1   9   6       17.44       14.51      6.47 o
   0   9   6       25.39       32.17      3.31 o
   1   9   6       22.31       25.43      7.40 o
   2   9   6        4.78        2.98      0.61 o
   3   9   6        3.74        1.45      0.49 o
  -6  10   6        4.93        5.52      0.52 o
  -5  10   6      110.03       94.65      2.99 o
  -4  10   6        2.87        2.69      0.54 o
  -3  10   6      122.26      129.18      5.01 o
  -2  10   6        0.51        0.61      0.43 o
  -1  10   6       24.88       21.42     13.47 o
   0  10   6        1.46        1.40      0.29 o
   1  10   6        0.15        0.08      0.61 o
   2  10   6        2.51        0.90      0.52 o
   3  10   6        0.81        0.56      0.43 o
  -6  11   6       31.89       30.12      0.98 o
  -5  11   6        4.15        2.93      0.47 o
  -4  11   6      102.93      103.62      3.76 o
  -3  11   6       12.94       12.46      0.76 o
  -2  11   6        1.99        2.08      0.51 o
  -1  11   6      106.05      130.27      7.28 o
   0  11   6       17.45       16.52      2.54 o
   1  11   6        9.81       12.20      4.39 o
   2  11   6       20.81       12.64      0.78 o
   3  11   6        0.21        0.24      0.40 o
  -6  12   6       31.73       31.55      1.41 o
  -5  12   6      158.77      142.93      3.40 o
  -4  12   6        0.00       -0.38      0.38 o
  -3  12   6       48.10       54.71      2.15 o
  -2  12   6       56.28       63.68      2.28 o
  -1  12   6      196.85      239.71      6.85 o
   0  12   6       70.28       70.29      9.54 o
   1  12   6       60.56       69.23     25.09 o
   2  12   6       14.33        8.16      0.61 o
   3  12   6        0.00        0.11      0.36 o
  -6  13   6       48.80       47.97      1.63 o
  -5  13   6       15.76       14.31      0.72 o
  -4  13   6       15.60       18.43      0.85 o
  -3  13   6        2.32        2.68      0.58 o
  -2  13   6        0.35        1.34      0.58 o
  -1  13   6        2.16        2.84      0.39 o
   0  13   6       10.07       10.12      2.13 o
   1  13   6        8.32        8.81      2.35 o
   2  13   6        1.57        0.38      0.47 o
   3  13   6        0.07        0.25      0.38 o
  -5  14   6       10.26        8.19      0.60 o
  -4  14   6       20.71       19.03      0.83 o
  -3  14   6       34.65       35.13      1.37 o
  -2  14   6       43.92       56.44      1.88 o
  -1  14   6       38.12       50.95      1.38 o
   0  14   6       31.16       36.79      7.21 o
   1  14   6        1.84        2.07      1.31 o
   2  14   6        0.91       -0.27      0.51 o
  -5  15   6       26.32       22.77      0.83 o
  -4  15   6       81.19       81.29      2.84 o
  -3  15   6       29.49       37.44      1.41 o
  -2  15   6      153.20      182.04      4.89 o
  -1  15   6       45.82       53.88      2.66 o
   0  15   6        4.99        7.24      1.58 o
   1  15   6        0.00        1.00      0.58 o
   2  15   6        3.35        1.63      0.45 o
  -5  16   6       63.41       56.50      1.90 o
  -4  16   6       16.06       17.56      0.80 o
  -3  16   6       43.74       50.07      1.72 o
  -2  16   6        0.34        0.67      0.56 o
  -1  16   6        1.27        2.45      0.37 o
   0  16   6        4.30        5.63      0.55 o
   1  16   6       11.42       14.88      6.32 o
   2  16   6        6.96        1.65      0.49 o
  -5  17   6        1.71        1.94      0.38 o
  -4  17   6       40.31       46.18      1.95 o
  -3  17   6        1.51        1.75      0.45 o
  -2  17   6        4.79        6.89      0.61 o
  -1  17   6        0.94        1.37      0.32 o
   0  17   6        6.37        6.65      1.36 o
   1  17   6        3.97        4.07      1.86 o
   2  17   6       17.61        9.75      0.65 o
  -4  18   6       22.17       23.31      0.85 o
  -3  18   6       19.76       24.51      0.96 o
  -2  18   6       21.71       30.53      1.03 o
  -1  18   6       26.66       31.70      0.80 o
   0  18   6       46.26       56.50      9.78 o
   1  18   6        5.79        8.48      3.73 o
  -4  19   6       44.72       56.57      1.88 o
  -3  19   6       13.64       16.06      0.83 o
  -2  19   6        0.35        2.15      0.47 o
  -1  19   6        1.95        3.18      0.34 o
   0  19   6        8.81        8.51      1.09 o
   1  19   6        4.67        7.43      3.37 o
  -4  20   6        1.69        3.29      0.52 o
  -3  20   6        4.28        5.61      0.63 o
  -2  20   6        0.89        1.68      0.47 o
  -1  20   6        3.54        4.41      0.35 o
   0  20   6        3.80        5.14      0.70 o
   1  20   6        3.47        5.54      2.26 o
  -3  21   6        7.46       12.04      0.71 o
  -2  21   6       40.08       57.20      2.08 o
  -1  21   6        0.12       -0.18      0.26 o
   0  21   6        3.25        5.40      1.26 o
  -2  22   6       10.31       13.44      0.71 o
  -1  22   6       15.26       22.14      1.64 o
  -6   1   7      189.63      143.16      4.17 o
  -5   1   7        0.35        0.98      0.29 o
  -4   1   7       89.03       98.58      2.72 o
  -3   1   7       76.50       64.02      2.99 o
  -2   1   7        1.28        1.79      0.35 o
  -1   1   7        1.01        0.37      0.49 o
   0   1   7       64.25       68.96      6.40 o
   1   1   7        8.92       13.23      2.18 o
   2   1   7       10.76       11.68      0.62 o
  -6   2   7        1.09        0.67      0.42 o
  -5   2   7       40.09       32.04      1.12 o
  -4   2   7       67.87       58.17      1.90 o
  -3   2   7       87.19       81.65      2.57 o
  -2   2   7      127.97      134.74      4.76 o
  -1   2   7        6.20        5.58      3.26 o
   0   2   7      218.40      253.31     36.72 o
   1   2   7        0.08       -0.28      0.28 o
   2   2   7       26.51       19.30      0.94 o
  -6   3   7      115.32       89.36      2.32 o
  -5   3   7       35.60       27.93      0.96 o
  -4   3   7      211.31      241.59      5.58 o
  -3   3   7      199.58      175.60      5.32 o
  -2   3   7        0.96        1.30      0.65 o
  -1   3   7      161.27      110.73     51.78 o
   0   3   7       45.79       55.44      9.65 o
   1   3   7        0.19        1.64      1.02 o
   2   3   7        9.79       12.48      0.80 o
  -6   4   7        0.36        0.51      0.38 o
  -5   4   7       73.16       59.18      2.30 o
  -4   4   7       63.70       60.57      2.04 o
  -3   4   7       34.89       33.79      1.19 o
  -2   4   7       69.89       93.16      4.14 o
  -1   4   7        0.06       -0.15      0.31 o
   0   4   7       80.10       93.48     14.10 o
   1   4   7        2.72        6.28      1.69 o
   2   4   7       10.26        5.44      0.67 o
  -6   5   7       11.84        9.28      0.58 o
  -5   5   7       12.47       11.23      0.74 o
  -4   5   7       87.56       89.24      3.37 o
  -3   5   7        5.46        5.03      0.60 o
  -2   5   7        2.36        1.97      0.52 o
  -1   5   7       52.97       34.69     21.50 o
   0   5   7        0.46        0.26      0.71 o
   1   5   7       14.42       17.33      5.62 o
   2   5   7        4.69        1.95      0.67 o
  -6   6   7        0.50        0.69      0.43 o
  -5   6   7        1.61        0.81      0.42 o
  -4   6   7        0.21       -0.04      0.42 o
  -3   6   7       88.61       78.64      3.56 o
  -2   6   7        6.45        6.51      0.65 o
  -1   6   7        2.97        2.52      1.91 o
   0   6   7        3.77        4.24      0.81 o
   1   6   7        0.14        0.03      0.29 o
   2   6   7        0.78        0.33      0.45 o
  -6   7   7       40.03       32.14      1.39 o
  -5   7   7       37.44       30.24      0.98 o
  -4   7   7       66.03       74.12      2.95 o
  -3   7   7       20.44       20.80      0.92 o
  -2   7   7      103.52      132.09      4.38 o
  -1   7   7       36.12       23.05     15.55 o
   0   7   7       71.86       73.62     21.44 o
   1   7   7       18.63       24.25      8.80 o
   2   7   7        0.46       -0.02      0.36 o
  -5   8   7      112.60      100.00      2.77 o
  -4   8   7       17.30       20.98      0.92 o
  -3   8   7       21.27       22.14      0.98 o
  -2   8   7        4.40        6.22      0.60 o
  -1   8   7        1.29        0.88      0.98 o
   0   8   7       50.06       48.89     15.68 o
   1   8   7        0.13        0.52      0.52 o
   2   8   7       12.37        5.35      0.63 o
  -5   9   7       38.50       36.36      1.30 o
  -4   9   7      120.69      144.08      3.71 o
  -3   9   7        0.67        0.18      0.42 o
  -2   9   7       69.33       83.82      3.51 o
  -1   9   7        0.02        0.00      0.28 o
   0   9   7       93.41      121.73     11.14 o
   1   9   7        1.02        1.30      1.19 o
   2   9   7        4.15        2.44      0.61 o
  -5  10   7       49.30       48.41      1.79 o
  -4  10   7        0.19       -0.04      0.38 o
  -3  10   7        3.28        2.98      0.61 o
  -2  10   7       47.62       54.51      1.75 o
  -1  10   7        7.20        6.88      4.49 o
   0  10   7       42.07       49.53      8.59 o
   1  10   7        0.81        0.71      0.28 o
   2  10   7        1.79        0.27      0.47 o
  -5  11   7        3.46        4.47      0.54 o
  -4  11   7        8.49       10.69      0.71 o
  -3  11   7       10.75       12.57      0.85 o
  -2  11   7        7.66       13.38      0.74 o
  -1  11   7        0.60        1.73      0.99 o
   0  11   7        3.30        4.87      0.38 o
   1  11   7       19.46       25.43     12.59 o
   2  11   7        5.94        2.80      0.54 o
  -5  12   7        1.79        1.56      0.43 o
  -4  12   7        3.20        3.67      0.49 o
  -3  12   7       46.11       52.91      1.68 o
  -2  12   7       21.31       25.86      1.05 o
  -1  12   7       35.39       52.49      1.20 o
   0  12   7        1.56        2.88      0.42 o
   1  12   7        1.90        4.11      1.86 o
  -5  13   7        0.34        0.45      0.33 o
  -4  13   7       37.64       35.02      1.14 o
  -3  13   7       61.57       69.60      2.71 o
  -2  13   7        2.41        3.04      0.47 o
  -1  13   7        0.57        0.81      0.46 o
   0  13   7       35.21       42.47      7.39 o
   1  13   7        1.43        2.33      1.35 o
  -4  14   7        5.18        4.97      0.63 o
  -3  14   7       57.01       73.67      2.71 o
  -2  14   7        0.17        0.20      0.42 o
  -1  14   7       58.81       81.35      2.61 o
   0  14   7        9.38       11.66      2.31 o
   1  14   7        0.81        0.76      0.61 o
  -4  15   7       40.55       46.49      1.83 o
  -3  15   7        1.31        2.64      0.49 o
  -2  15   7       76.35      106.80      3.18 o
  -1  15   7        0.66        1.14      0.90 o
   0  15   7       14.94       22.30      4.12 o
   1  15   7        2.66        5.27      2.55 o
  -4  16   7        8.58        5.97      0.58 o
  -3  16   7        0.32        0.24      0.42 o
  -2  16   7       31.20       40.93      1.34 o
  -1  16   7        4.41        4.59      0.39 o
   0  16   7        0.98        1.85      0.30 o
  -3  17   7        0.59        0.58      0.51 o
  -2  17   7       27.63       39.92      1.16 o
  -1  17   7        0.39        0.47      0.33 o
   0  17   7        6.51        7.82      1.54 o
  -3  18   7        0.90        1.18      0.38 o
  -2  18   7        0.93        1.36      0.45 o
  -1  18   7       17.53       25.08      2.11 o
  -2  19   7        8.68       13.51      0.81 o
  -5   0   8      207.53      171.23      3.02 o
  -4   0   8       17.87       20.78      0.94 o
  -3   0   8      272.46      231.10      4.87 o
  -2   0   8       29.08       28.22      1.05 o
  -1   0   8        3.84        2.54      3.15 o
   0   0   8        5.86        7.82      1.18 o
   1   0   8        1.67        3.05      1.06 o
  -5   1   8        0.38        0.46      0.31 o
  -4   1   8       20.10       25.70      0.69 o
  -3   1   8       20.79       18.48      0.68 o
  -2   1   8       35.21       38.23      1.22 o
  -1   1   8       50.00       40.98     12.25 o
   0   1   8        3.40        5.42      0.71 o
   1   1   8        4.89        6.98      1.57 o
  -5   2   8       15.05       12.70      0.65 o
  -4   2   8        1.87        2.59      0.52 o
  -3   2   8       58.83       55.52      1.72 o
  -2   2   8       28.26       32.43      1.16 o
  -1   2   8        1.95        2.10      1.70 o
   0   2   8        1.10        1.06      0.55 o
   1   2   8        0.02        0.06      0.30 o
  -5   3   8        1.17        0.56      0.40 o
  -4   3   8        0.29        0.18      0.45 o
  -3   3   8        0.59        1.46      0.49 o
  -2   3   8       26.43       29.79      1.05 o
  -1   3   8       22.57       21.05     11.53 o
   0   3   8        1.55        2.67      0.99 o
   1   3   8        1.84        2.85      1.13 o
  -5   4   8       43.99       37.72      1.48 o
  -4   4   8        0.95        0.16      0.52 o
  -3   4   8       13.83       15.23      0.81 o
  -2   4   8        7.01        6.49      0.71 o
  -1   4   8       18.85       16.52      8.80 o
   0   4   8        1.94        1.49      0.48 o
   1   4   8        8.22       15.10      6.57 o
  -4   5   8       70.59       80.64      2.66 o
  -3   5   8        1.00        1.18      0.51 o
  -2   5   8       15.01       18.61      0.87 o
  -1   5   8       27.18       26.86     15.20 o
   0   5   8        8.61        9.72      2.68 o
   1   5   8        7.01       10.65      3.19 o
  -4   6   8       49.50       51.63      2.26 o
  -3   6   8      131.35      135.88      3.51 o
  -2   6   8        1.84        1.50      0.43 o
  -1   6   8       36.33       28.10     22.19 o
   0   6   8        6.40        5.26      1.20 o
  -4   7   8       41.04       48.39      1.92 o
  -3   7   8        0.11        0.04      0.49 o
  -2   7   8        2.23        2.33      0.47 o
  -1   7   8        0.15       -0.03      0.83 o
   0   7   8        3.44        3.41      1.53 o
  -4   8   8        6.59        8.68      0.63 o
  -3   8   8       17.72       20.56      0.89 o
  -2   8   8        0.15        0.34      0.63 o
  -1   8   8       17.82       25.88     14.40 o
   0   8   8       22.94       26.88      9.90 o
  -4   9   8        0.62        1.50      0.42 o
  -3   9   8        0.12        0.33      0.36 o
  -2   9   8        2.70        3.33      0.52 o
  -1   9   8        0.71        0.56      0.65 o
   0   9   8       21.51       32.08      5.04 o
  -4  10   8       19.28       19.12      0.83 o
  -3  10   8       14.79       17.25      0.83 o
  -2  10   8        2.44        2.26      0.43 o
  -1  10   8        3.09        3.72      2.59 o
   0  10   8        7.71       11.06      2.28 o
  -3  11   8        1.68        2.42      0.54 o
  -2  11   8        9.66       12.23      0.72 o
  -1  11   8       10.21       15.83      0.54 o
  -3  12   8       10.64       16.48      0.81 o
  -2  12   8        2.83        3.02      0.52 o
  -1  12   8       15.82       24.59      2.40 o
  -2  13   8        0.30       -0.34      0.42 o
 
